# Supplementary material for: Genome-wide characterization and comparative analysis of R2R3-MYB transcription factors shows the complexity of MYB-associated regulatory networks in Salvia miltiorrhiza
Source: BMC Genomics. 2014 Apr 11;15:277. doi: 10.1186/1471-2164-15-277 (PMC4023596; doi:10.1186/1471-2164-15-277)
Supplement: Additional file 1: Table S1 — Sequence features of R2R3-MYBs in S. miltiorrhiza. Some sequence features of R2R3-MYBs in S. miltiorrhiza are shown. [file 1471-2164-15-277-S1.xls]

## Sheet: Sheet1
Additional file 1. Sequence features of R2R3-MYBs in S. miltiorrhiza
Gene name	GenBank accession#	AA len	pI	Mw (Da)	CDS seq	AA seq
SmMYB1	KF059355	346	9.08	39383.6	ATGAAGGAAAGGCAGCGGTGGCGAGGTGAAGAGGATGCTCTGCTGCGTGCGTACGTGAAGCAATACGGGCCGAGAGAGTGGCACCTCGTCTCGGAGCGCATGAACCAGCCCCTCAACCGGGACGCGAAATCCTGTCTCGAGAGGTGGAAGAACTATCTCAAGCCGGGCATCAAGAAAGGCTCCCTCACCCAAGAGGAGCAGTCTCTCGTCATCCATCTTCAGGCGAAGCACGGCAACAAATGGAAGAAGATCGCGGCTGAGGTCCCCGGCCGCACTGCCAAGCGTCTAGGGAAGTGGTGGGAGGTCTTCAAGGACAAGCAGCAACGCGAGCACAAGGACAACAACAAGGAGGCCCTCGACCCCATACACGACTCCAAATACGACCACCTCTTGGAGACT…	MKERQRWRGEEDALLRAYVKQYGPREWHLVSERMNQPLNRDAKSCLERWKNYLKPGIKKGSLTQEEQSLVIHLQAKHGNKWKKIAAEVPGRTAKRLGKWWEVFKDKQQREHKDNNKEALDPIHDSKYDHLLETFAEKLVNPITMPPTTNGGGAFLQHTDPSPAPSSLPPWLASSSASSPSVTLTLSPPPPSSIPWLQTSDNNASQGLLPFGGIGALPGDSNVLVPDLIECCRELEEGHRAWSAHRKEAAWRLKRVELQLEAEKASRKREKIEDIEAKVNALREEQKATIERIEAEYREQLAGLRREAELKEQKLAEQWTAKHVRLTKFVEQIGCRSVASSDTPNAR
SmMYB2	KF059356	197	9.19	22714.1	ATGGAGGGGAAAGAAGAAGAAGAAGTGAAGAAGGGAAGTTTGAGAAAGGGTTTCTGGAAACCAGAAGAGGATATGATACTGAAGAAATATGTGGAGAGTCACGGCGAAGGCAAGTGGAGCTTAGTATCGAAGAAAACAGGATTGATGAGAGGCGGCAAGAGCTGCAGGCTGCGATGGAAGAACTACCTCAGACCTAACATCAAACGAGGCATCATGTCTCAAGATGAGAAGGATCTTATCATTCGCCTGCATAAGCTTCTTGGCAACCGTTGGTCGTTGATCGCCGGTAGGCTACCCGGTCGGACCGACAACGAAGTCAAGAACTATTGGAATACACATTTGAACAAGAGGCCCTCGAGGGCTCAAATTCACGAGCCGCCGCCGCCGCCCACCGTGATA…	MEGKEEEEVKKGSLRKGFWKPEEDMILKKYVESHGEGKWSLVSKKTGLMRGGKSCRLRWKNYLRPNIKRGIMSQDEKDLIIRLHKLLGNRWSLIAGRLPGRTDNEVKNYWNTHLNKRPSRAQIHEPPPPPTVIEAAPPIAKIEGGNAGTWIGNGMHPDFEAYSYMPILDNLVYSASFDEIIMHEHDQTIFNFYSLLN
SmMYB3	KF059357	184	9.34	21366.6	ATGGGTCGATCCCCTTGCTGTGAGAAGGAGCACACCAACAAAGGGGCTTGGACCAAAGAAGAAGATGAGCGCCTCATCAAGCATATCAAACTCCACGGTGAAGGCTGCTGGAGATCCCTTCCCAAAGCAGCTGGTTTGTTGAGATGCGGCAAAAGCTGCAGGCTTCGATGGATAAACTACCTCAGGCCTGATCTCAAGAGAGGAAATTTCACCGAGGAAGAAGACGAGCTCATCATCAGCCTTCACAGTTTGCTCGGCAACAAATGGTCTCTTATTGCTGCCCGCTTACCCGGAAGAACGGACAACGAGATCAAGAACTATTGGAACACTCATATCAAACGAAAACTCATGAGCCGCGGCATCGACCCCCAAACCCACAGGCTCCTCAATCCCCACAAC…	MGRSPCCEKEHTNKGAWTKEEDERLIKHIKLHGEGCWRSLPKAAGLLRCGKSCRLRWINYLRPDLKRGNFTEEEDELIISLHSLLGNKWSLIAARLPGRTDNEIKNYWNTHIKRKLMSRGIDPQTHRLLNPHNQNPRIVSMHTDHPTMMRNDVGFKVIAAADRAHVLCDEQINLDLSIRPPHLY
SmMYB4	KF059358	399	7.16	43330.2	ATGGGCAGGCATTCTTGCTGCTATAAGCAGAAGCTTAGAAAAGGCCTCTGGTCTCCCGAGGAAGATGAGAAACTCATTAAACACATCACTAAATTCGGCCATGGCTGCTGGAGCTCTGTCCCTAAACTTGCTGGCCTCCAACGCTGCGGGAAGAGCTGCCGCCTGCGGTGGATAAATTACCTGAGGCCTGATTTGAAAAGAGGCACATTTTCTCAAGAGGAAGAGAATTTGATCATTGAGCTGCATGCAGTTCTTGGCAACCGGTGGTCGCAGATTGCGGCGCAGCTGCCGGGGAGGACCGACAACGAGATCAAGAATCTGTGGAACTCGTCGATCAAGAAGAAGCTGAGGCAGAGGGGGATTGATCCCAGCACCCACAAGCCCCTCTCGGAGCTCGAC…	MGRHSCCYKQKLRKGLWSPEEDEKLIKHITKFGHGCWSSVPKLAGLQRCGKSCRLRWINYLRPDLKRGTFSQEEENLIIELHAVLGNRWSQIAAQLPGRTDNEIKNLWNSSIKKKLRQRGIDPSTHKPLSELDGEDKASAASSSKNGDKNSEGGSSELSFADNAADKPRLDYPMMDGAASNSTQHEFFLNRLVASSHESSASAAASCKPSDLTGFLSFQQLNYGGGGPNIGLSMNPNAGLFFNSSSKPSENIISDHFGATNVAAPPLLPAANRISNNNNNSVSPFSVKFENWDGGGAGRGGGDCGFFENNAFAWAAAECGKSEKEAAHGMPEEIKWSEYMQTPFLLGNSIHNPGAAQDLYASPAKMPAQFAAEGWQQQQVAAAEMYSKHFQAAAFGQYS
SmMYB5	KF059359	219	9.57	24400.2	ATGGATTTGTTGAACCGATGTTCCTCGGTGAGCTCGTCTTCCTCGGAGTCTTCCTCGGATTCGTCGAGCCAGAGGAAGAATGGCGAGAGAATCAAAGGCCCATGGAGCGCCGAGGAGGACAAGATCCTCACCCGACTCGTCGACCGCTACGGCCCCCGCAACTGGTCCCTCATAAGCAAGTACATCAAGGGTCGCTCCGGCAAGTCCTGCCGCCTCCGCTGGTGCAACCAGCTCAGCCCCGCCGTCGAGCACCGCCCCTTCTCCGCCGCCGAGGACGACGCCATCCTCGCCGCCCACCATAAGTACGGCAACCGCTGGGCCACCATCGCTCGCCTGCTCCCCGGCCGCACCGACAATGCCGTCAAGAACCACTGGAACTCCACGCTCAAGCGCCGCTAC…	MDLLNRCSSVSSSSSESSSDSSSQRKNGERIKGPWSAEEDKILTRLVDRYGPRNWSLISKYIKGRSGKSCRLRWCNQLSPAVEHRPFSAAEDDAILAAHHKYGNRWATIARLLPGRTDNAVKNHWNSTLKRRYQMQQRRQGGGDQSLHRGRGESVECDPMTALSLAPPGIGAAAAAAAEERPSEDLPAGFWDAMRNVIAREVRDYVTTSFQDTSSGFRF
SmMYB6	KF059360	214	9.53	23979.4	ATGGGAAGATCCGCTTGCTGCTCAAAAGTGGGCTTGCGTAGAGGCCCTTGGTCTACCAAAGAGGACTCCCTTCTCGCCTCCTACATCCAGCAACACGGCGAAGGCCAATGGCGATCCCTCCCCAAGAAAGCCGGGCTGCTGCGGTGCGGAAAGAGCTGCAGATTGAGATGGATGAACTATCTGCGGCCGGGGATCAAGAGAGGGAACATAAGCGAGGATGAAGAGGATCTGATTGTGAGGCTGCACCGCCTCCTCGGCAACCGATGGTCCCTCATCGCAGGCCGATTGCCAGGTCGAACCGACAATGAGATTAAGAACTACTGGAACACGCATCTCCTCAAGAAGCTCAATACCGCCGCCGCCGCCGCCGACAAGAAAAAGATTAAGAAGCCGCCGAAG…	MGRSACCSKVGLRRGPWSTKEDSLLASYIQQHGEGQWRSLPKKAGLLRCGKSCRLRWMNYLRPGIKRGNISEDEEDLIVRLHRLLGNRWSLIAGRLPGRTDNEIKNYWNTHLLKKLNTAAAAADKKKIKKPPKKSAAAAAASQDMKNSKVYAPKPMRVSSRSDSDDSLGSSDGAPEVLVSAWPEVEDPAALYHFSDSFADDMWEKVYAEYMQLL
SmMYB7	KF059361	317	7.75	34718.3	ATGGCGGCGAGAAGCGAAGCGGATCGGATAAAGGGCCCGTGGAGCCCGGAGGAGGACGAGCTGCTTCAGAAGCTTGTGGAGAAGCACGGCCCGAGGAACTGGTCGTTGATAAGCAAATCGATCCCAGGGCGGTCGGGGAAATCGTGCCGGCTGCGGTGGTGCAACCAGCTCTCGCCGCAGGTGGAGCACCGGGCCTTCACGCCGGAGGAGGACGAGACGATCATCCGCGCCCACGCGCGGTTCGGCAACAAGTGGGCCACCATAGCCCGGCTCCTCTCGGGCCGGACCGACAACGCCATCAAAAACCATTGGAACTCCACGCTGAAGCGCAAGTGCGTCTCCATGTCTGAAGAGTTCAACGACTTCGATCCCGAGGCCCGCCAGCCGCTGAAACGATCG…	MAARSEADRIKGPWSPEEDELLQKLVEKHGPRNWSLISKSIPGRSGKSCRLRWCNQLSPQVEHRAFTPEEDETIIRAHARFGNKWATIARLLSGRTDNAIKNHWNSTLKRKCVSMSEEFNDFDPEARQPLKRSASVGPGTNISASGFYFNPGSPDGSDMSDSSHSGHLVYRPIARTGGISPPDPLPDPVTSLSLSLPGFDPSQSPSADVSARSVLELDPQIVVDPPVLPQHSIQMLASHPPPPPPPPAAPAAVQTHQFAAAAADKQFFSAEFLAVMQDMVRKEVRNYMAGIEQKGFCMQSEAIRNAVVKRMGISKID
SmMYB8	KF059362	246	6.43	27688.1	ATGGGAAGAGCTCCATGCTGTGACAAGGCAAATGTGAAGAAAGGGCCATGGTCACCTGAAGAAGATGCAAAGCTTAAAGAATACATAGAGAAGAATGGCACTGGTGGCAACTGGATTGCTCTCCCTCACAAAGTTGGGCTTCGAAGATGCGGGAAAAGCTGCAGACTGAGATGGCTGAACTACCTGAGACCAAATATCAAACACGGCGAATTCTCCGACGATGAAGACAGAATCATCTGCACCCTCTTCGCCACCATCGGAAGCAGGTGGTCGATAATCGCAGCTCAATTGCCGGGAAGAACTGACAACGACATCAAAAACTACTGGAACACAAAGCTGAAGAAGAAGCTCTTCAACAATATGGCTAATAATCAGCCAAATCTCCCATCATCAACCCCT…	MGRAPCCDKANVKKGPWSPEEDAKLKEYIEKNGTGGNWIALPHKVGLRRCGKSCRLRWLNYLRPNIKHGEFSDDEDRIICTLFATIGSRWSIIAAQLPGRTDNDIKNYWNTKLKKKLFNNMANNQPNLPSSTPPFLQPAPPLCDNVLVFGGGDQGTNQIGHQSFCYFGDDQNQQFFFNDACSASSSSSPSANYGCFNDNPQDYYASIEEIKELITSVNANDGLSFLMDEIKTEEKVWCNDHKIFKV
SmMYB9	KF059363	261	5.98	29835	ATGGATCATCACCAAGATGACACAAAATCATACAGCCAAAGTGAAGAAGATTTGTTGGAGCTGAGGAGAGGGCCATGGACAGTTGATGAAGATTTTACTCTCATCAACTATATAGCCCACCATGGCGAAGGCCGTTGGAATTCTCTAGCTCGCTCTGCAGGTTTGAAGAGAACCGGCAAGAGCTGCAGATTGAGGTGGCTAAACTACCTGCGGCCCGACGTCCGCCGCGGAAACATCACTCTCGAGGAGCAGCTGCTCATTCTCGAACTCCATTCTCGTTGGGGAAATAGGTGGTCGAAAATAGCACAACATTTACCGGGAAGGACGGACAACGAGATCAAGAACTACTGGCGCACGCGTGTGCAAAAGCATGCTAAGCAGCTCAAATGTGACGTGAAC…	MDHHQDDTKSYSQSEEDLLELRRGPWTVDEDFTLINYIAHHGEGRWNSLARSAGLKRTGKSCRLRWLNYLRPDVRRGNITLEEQLLILELHSRWGNRWSKIAQHLPGRTDNEIKNYWRTRVQKHAKQLKCDVNSKQFKDTMRYLWMPRLVERIQAAAAAAPNLDVAVALPRPENSSAAASSESFGTPASDLTDCYNNQDCYAANNNQFSYGDQLSLSSPSGYFNQGLDFGGQWAMDGGDASDSLWSVDDVWFLQQQFNTNA
SmMYB10	KF059364	319	6.01	35692.7	ATGGGAAGAGCTCCATGCTGCGACAAAGCCAACGTGAAGAAGGGGCCGTGGTCACCGGAGGAAGACGCCAAGCTCAAAGCCTACATCGAGACATATGGAACCGGTGGGAACTGGATCGCTCTTCCCCAGAAAATCGGGCTGAAGAGATGTGGGAAGAGCTGCAGACTGAGATGGCTGAATTACTTGAGGCCTAACATCAAGCATGGTGGATTCACCGAGGAAGAAGACAACATCATCTGCAGCCTCTATATCAGTATCGGAAGCAGATGGTCTATAATTGCTGCTCAGCTGCCCGGAAGAACAGACAACGATATCAAGAACTACTGGAACACGAGGCTGAAGAAAAAACTGCTAGGGCGGCGCAAGCAATCGAGCACAAACAGGATGAGAATCGCAGGG…	MGRAPCCDKANVKKGPWSPEEDAKLKAYIETYGTGGNWIALPQKIGLKRCGKSCRLRWLNYLRPNIKHGGFTEEEDNIICSLYISIGSRWSIIAAQLPGRTDNDIKNYWNTRLKKKLLGRRKQSSTNRMRIAGQETKDGNEEASLQNLSSSAMERLQLHMQLQNPFSFYNNPALWPKMIQSHDHSQIQNQNALIDSQPPPADQNYSNLKDDQVEIGCVNGFSSSESSFALNGGEGSSLVEQNGGIEMNTSGFTHAELDDLLNDRSSSFLAEEMDASKGNNQAWWPNEFAAGSTLFNSWGSTSLVHDANFQDYVIGYNMH
SmMYB11	KF059365	168	9.08	19539.3	ATGGGTAAGAGGAAAGGGTTATGGTCTCCAGACGAGGACGAGAGGCTGCGAAACTATATAGTGAAGCATGGGCATGGCTGCTGGACCTCCGTTGCTATAAATGCTGGTTTACAAAGGAATGGGAAGAGCTGCAGATTAAGGTGGATCAATTATTTAAGGCCAGGGCTGAAGCGCGGCGCCTTTAGCATGGCAGAGGAAGACACTATTTTCACCCTTCATAAAGTATTAGGCAACAAGTGGTCTCAGATAGCGCAGCATTTAGCAGGAAGAAGTGACAACGAGATCAAGAACTACTGGCATTCTTATCTCAAGAAAAGAGTTGCTAAAATGGAGGTTGACAAATCTCCAAATTTGAGTTTACCCAAGCTTTTTTTTGCAGACTGGCTTTGCTTGGATCAG…	MGKRKGLWSPDEDERLRNYIVKHGHGCWTSVAINAGLQRNGKSCRLRWINYLRPGLKRGAFSMAEEDTIFTLHKVLGNKWSQIAQHLAGRSDNEIKNYWHSYLKKRVAKMEVDKSPNLSLPKLFFADWLCLDQDLGHTSNLEDHTCLFDDIHIPIHHFPPQFNTFSQP
SmMYB12	KF059366	217	6.83	25352.4	ATGGAGCAAGGTGCAGCAGCAGGTTGGTGGCGAAAAGGGCCTTGGACTCCTCAAGAAGATGAGCTGCTCTTTCAGTATATCTCTCAGAATGGTGAAGGCAGATGGAGCTCTGTCTCTAAGTGCACAGGTTTGAAAAGGAGTGGGAAGAGCTGCAGGCTGAGGTGGGTGAATTACTTGAGGCCTGACCTTAAAAAAGGACAATTAACACCTCAGGAAGAAGGCATCATTATCGAACTTCATGCCCTTTGGGGTAACAAATGGTCTACTATAGCAAGATACTTACCTGGACGAACAGACAATGAGATAAAGAACTACTGGAGAACTCATTTCAAGACCAGAAGCCCATCCACTCATCTCAAGAAGCGCAAGATTCTCAACCAACAACAAGCTCATCGTCGT…	MEQGAAAGWWRKGPWTPQEDELLFQYISQNGEGRWSSVSKCTGLKRSGKSCRLRWVNYLRPDLKKGQLTPQEEGIIIELHALWGNKWSTIARYLPGRTDNEIKNYWRTHFKTRSPSTHLKKRKILNQQQAHRRPNNVTITEPSHSHDKEMAFSSIIDINHQSVSSSDDFVAPFEMDCYLWNLDDDHHLPNLMPHEYYHPFEGDAAVDYYVQTAEVLL
SmMYB13	KF059367	259	5.52	29289.7	ATGGTGAGGCCACCTTCTATCGACAGCAATGGAATGAAGAAGGGAGCTTGGAGTGAAGATGAGGATGAAAAATTGAGGGCTTACATCAATAGATATGGCCATTGGAATTGGAGATTGCTCCCTAAATATGCCGGTCTAAAGAGATGCGGGAAGAGCTGCAGATTGCGGTGGGTGAATTACTTGAAACCGGGCGTCAAGAGAGGCGATTTCAGCAAGGAAGAAAAGGAGATCGTCGTGAAGTTGCACGCCGAGCTCGGAAACAAGTGGTCGGCGATTGCGGAGCAACTGCCGGGAAGGACCGACAACGAGATCAAGAACTTCTGGCACACGCGCATCGAGAGACGGCGCAAAAAATCACCTGCGGCGAAGCCTACGATAAGCAAAGCTAATTCTCTCTCT…	MVRPPSIDSNGMKKGAWSEDEDEKLRAYINRYGHWNWRLLPKYAGLKRCGKSCRLRWVNYLKPGVKRGDFSKEEKEIVVKLHAELGNKWSAIAEQLPGRTDNEIKNFWHTRIERRRKKSPAAKPTISKANSLSTPQNQQQSLSLPILDDASLSPNSSHQDELELMLSAVLEAHDSAQNECFAAAAAAAAAAAAFNEEEFDYPELRSSELSCSGSSYSWTVDDDATSSYYVAQAEEEGLLLSYDPLLRFFDYQNETGLFW
SmMYB14	KF059368	225	6.99	25254.2	ATGGGGAGCCTTGGAGTTGCAGAGCAAGGATGGAGGAAAGGGCCATGGACGCCTGAAGAAGATAAGCTGCTTGTTGAGTATGTGAGCAGCTATGGCGAAGGGAGATGGAGCTGTGTCTCTAAGTGTGCAGGTTTGAATAGGAGTGGGAAGAGCTGCAGGCTTAGATGGGTGAATTATTTGAGGCCTGGCCTTAAAAAAGGCCATATTACACCACAGGAGGAAGGGATCATCATTGAACTCCATGCCCTTTGGGGAAACAAATGGTCAACTATCGCGAGATACTTACCGGGAAGAACGGACAATGAGATAAAGAACTACTGGCGAACCCATTTCAAGAAGAGGAAGTCAGCTTCGAGCCATGAGAGTCGCCAAGAGAAACAAGAACAAGAAGAAGAAGCA…	MGSLGVAEQGWRKGPWTPEEDKLLVEYVSSYGEGRWSCVSKCAGLNRSGKSCRLRWVNYLRPGLKKGHITPQEEGIIIELHALWGNKWSTIARYLPGRTDNEIKNYWRTHFKKRKSASSHESRQEKQEQEEEARIDDNKIGKVEDEQGKKVCRSSDQLMLATAHEDCNSTWCWSDFDNCFGLWDMDDQNGCSKMAIHNQPNIARGGGGGGGASGGDAMCSGGYIF
SmMYB15	KF059369	258	7.13	28140.2	ATGAGGGCTCTCTCCATCGCCGCCGGCTTCAGCTGCTCCGACGACAAGGGCTCCGACTCCGGCGGCGATCACCTGATCGACCTCAACGCCGCGTTGGAATCCGACGATCAGGATTGCTCCGACATGCATGGATCCAGCACCGGCGGCGGGGGCGGCGGGGGTAGGGATTCTTCCGGCAACGGCAAGATTTGCGCGAGAGGGCATTGGCGCCCCGCCGAGGACTCGAAGCTCAAGGAGCTCGTCGCCGTCTACGGCCCACAGAATTGGAATCTCATTGCCGATAAATTGGAGGGAAGATCAGGGAAAAGCTGCCGGCTGCGGTGGTTCAACCAGCTGGACCCGAGGATAAACCGGCGGGCGTTCACGGAGGAGGAGGAGGAGAGGCTGATGGCGGCGCAC…	MRALSIAAGFSCSDDKGSDSGGDHLIDLNAALESDDQDCSDMHGSSTGGGGGGGRDSSGNGKICARGHWRPAEDSKLKELVAVYGPQNWNLIADKLEGRSGKSCRLRWFNQLDPRINRRAFTEEEEERLMAAHRLYGNKWAMIARLFPGRTDNAVKNHWHVVMARKYREQSTAHRRRKMGQFVFRRADAAAAADAGGDVRQSTGQWEESNLYYPTVVSGFQMSHYHFPVSQAAAAAAESGSASATEAPFIDFLGVGAL
SmMYB16	KF059370	210	8.31	24222.9	ATGGTGAAACGTACTTACGTTGACAAAAATGGAACGAGAAAAGGTGCGTGGACAGAAGAAGAAGACCATAAGTTGAGAGCTTATGTTGAGCGTTTCGGCCATTCCAACTGGAGATTGCTTCCCAACTCTGCAGGTCTAAATAGATGTGGAAAGAGTTGCAGATTGCGATGGATGAACCACTTGAAACCTGGCCTAAAACGAGGTGGTTTCACCCAAGAAGAAAAAGATCTTATCGAAAAACTTCATCATCAACATGGAAACAAGTGGTCTGCCATAGCAGCAGAATTACCTGGAAGAACAGACCACGAAATAAAGAACTACTGGCATGCACATCACAAGAATTATCGTGATCAAAGCAAACCTAGTAAATCATCAGACCAAGAGCTTTCAAGCTGCAGC…	MVKRTYVDKNGTRKGAWTEEEDHKLRAYVERFGHSNWRLLPNSAGLNRCGKSCRLRWMNHLKPGLKRGGFTQEEKDLIEKLHHQHGNKWSAIAAELPGRTDHEIKNYWHAHHKNYRDQSKPSKSSDQELSSCSSVVTSSVAPKLSHISPLQLFILESNDSSTQQNCSNVSAITTQNSDGFHDTFWTQPFMVETDSDYDYDFRVFSPLFHT
SmMYB17	KF059371	428	5.98	48452.3	ATGGAGACCAATAAGAACACCTGTAGTGCCATTTCTCTTCCTACTGGCTTCTCTAATATTGACCTGAAGCGTGAGATCCTAGATGATGACTTTGGCATGGACAACCTCTCATCATCAAAAGGTTACCTTCAAGATTTCCAAGACCTCGAACAGCTTCCAATGACAGCTTCATATTGTAATTGGGATACTGGGATACAAGCCAATGGCTTCGATCCATTTGCATCCTTTCCCCATGGCTCTGTTACAGATTTCAGTTTATACAGGTTTAAGCCTTATGAGGAAAATGGCAGCATGCTTTCAGCCATTCAAGACTTCCAGGCTGGTGGTTTCTTGAACTTTCCAGACAGGAAAGGTTCGTCAATGGTAACTAAAACAGCTTCTGAATACAATTCAAAGCCT…	METNKNTCSAISLPTGFSNIDLKREILDDDFGMDNLSSSKGYLQDFQDLEQLPMTASYCNWDTGIQANGFDPFASFPHGSVTDFSLYRFKPYEENGSMLSAIQDFQAGGFLNFPDRKGSSMVTKTASEYNSKPLCFVVPDESSCVTGDNFGYHNKDGSKRNKNIVNGSNSNISESLSTKKCVRAPKKSKSAKGQWTAEEDRLLIHLVEKYGLRKWSNIAQMLKGRIGKQCRERWHNHLRPDIKKDVWTLEEDRILIEVHAQVGNKWAEIAKSLPGRTENTIKNHWNATKRRQFTTRKCRTKWPRPSSLLQNYIKSLNFEKGSSKRSKNIQPPATTDHGILSNSSITTPQEMDIEFSLDDHMLQEYGIDEVQDLTFDNDSLFTESSIDMPVGLPYEFDDG…
SmMYB18	KF059372	197	9.46	22456.9	ATGGGAAGAGCTCCATGCTGCGACAAAGCCAAGGTAAAGAAAGGGCCATGGTCACCCGAAGAAGACGCCAAGCTCAAATCCCACATCCAAAATCACGGCACCGGCGGCAACTGGATCGCCCTCCCCACCAAAATAGGTCTGAAGAGATGCGGAAAGAGCTGTCGGCTTAGATGGCTGAATTATCTGAGACCTAACCTCAAGCACGGCAGTTTCACTGAAAACGAAGATATCTTAATCTGCAACCTCTATGTCACCATCGGAAGCAGATGGTCTGTGATCGCGGCTCAGCTACCTGGAAGAACAGACAACGACATAAAGAATTACTGGAACACCAGGCTGAAAAAGAAGCTCTTGGGCAAGCAAAGGAGATCATCGCCCGCCGCCAACATCCCTCCACTT…	MGRAPCCDKAKVKKGPWSPEEDAKLKSHIQNHGTGGNWIALPTKIGLKRCGKSCRLRWLNYLRPNLKHGSFTENEDILICNLYVTIGSRWSVIAAQLPGRTDNDIKNYWNTRLKKKLLGKQRRSSPAANIPPLPLPPFHHAQQHHNVYSPIIHLPSISMENVISWEHMNYQPWMLFDDPSLLPTLSPSLACFNDEFS
SmMYB19	KF059373	331	5.86	37276.8	ATGGGAAGATCACCATGTTGTGATAAAGATGGGCTGAAGAAAGGTCCGTGGACGCCGGAGGAAGACATCAAGCTCATCCAATACATCCAAATCCACGGCGCCGGCAATTGGAGAATTCTCCCCAAGAACGCCGGGCTTCAGAGATGTGGGAAGAGCTGCCGTCTGCGTTGGACCAACTATTTGAGGCCTGATATCAAAAGAGGAAGGTTTTCTTTTGAAGAAGAGGAAAGTATCATCCAACTACATAGCGTTCTTGGCAACAAGTGGTCCGCGATCGCGGCTCGTCTGCCGGGGCGAACGGACAATGAGATCAAGAACTACTGGAACACCCACATAAGAAAGAGGCTCCTAAGGAACGGGATCGACCCGGTCACTCACGCCCCGCGGCTCGACCTACTA…	MGRSPCCDKDGLKKGPWTPEEDIKLIQYIQIHGAGNWRILPKNAGLQRCGKSCRLRWTNYLRPDIKRGRFSFEEEESIIQLHSVLGNKWSAIAARLPGRTDNEIKNYWNTHIRKRLLRNGIDPVTHAPRLDLLDLSSILGSPQLDLSNLLRLQTLLNPQGLRLALSLLSSSNVENPNILLHKQLQENHLLELDSHHNQAPIFQPNHFENVVGQQNPSNPEDSSRPNQPQSVQNNLGQLSTTSPSSSGQAFQNYCPTNENIPIDGSNFFYGVCDQMKAVVDLSENSSFDSVLSTPSASTFVNGSTEDEKESFCSNLLRFEIPESLDQLDYFM
SmMYB20	KF059374	184	8.39	21353	ATGCAGGAAGCCGAGGTGCGTAAAGGGCCTTGGCTGGAGGAAGAAGACAATCAGCTGGCTGCTGCTGTTGCTGTTTTGGGAGATAAAAGATGGGATGCATTAGCCAAAGCATCAGGGCTAAGGAGGAGTGGCAAGAGCTGCAGGCTGCGATGGATGAACTATCTGCGTCCCAATCTGAAGCACGGCAACATCTCCGTTGAAGAAGAGCGAATCATCATCGACCTCCATCAGAAATGGGGAAACAGGTGGTCCAAGATCGCCCGGAGATTGCCAGGAAGAACTGACAACGAGATAAAAAACTATTGGAGAAGTCACTCAAAGAAGAAAGCTCCAGTGATGGACAAGGAATGCACCAAAAACACTTCGTTGAGATCAGAATGCGCGACCACAACTCCAATC…	MQEAEVRKGPWLEEEDNQLAAAVAVLGDKRWDALAKASGLRRSGKSCRLRWMNYLRPNLKHGNISVEEERIIIDLHQKWGNRWSKIARRLPGRTDNEIKNYWRSHSKKKAPVMDKECTKNTSLRSECATTTPIKSDIFDATTSPYEARLTDWMSNWPPDDSLDSKLYSPEWSSTTWDISLWDGE
SmMYB21	KF059375	316	7.19	35111.8	TTAAGGTCTCCATGCTGTGATAACATAAGCTTGAAGAAGGGGCCATGGACAGCTGAAGAAGATGATAAACTCTTAGCTTACATTCAAGAACATGGCCATGGAAGCTGGAGTTCCCTTCCCTCTAAAGCTGGGCTCCAAAGATGTGGGAAAAGCTGCAGATTGAGGTGGACTAATTATTTGAGGCCTGACATCAAGAGAGGCAAGTTCAGCTTACAAGAAGAGCAAACTATTATCCAACTCCATGCCCTTCTTGGAAACAGATGGTCCGCGATTGCAGCTCACTTGCCGGGGAGGACTGACAACGAGATCAAGAATTATTGGAATACTCGTCTTAAAAAGAGATTGGAAAAAATGGGGATTGATCCAATCACTCACAAGCCCCAAAATCTTGCCCTAAAT…	LRSPCCDNISLKKGPWTAEEDDKLLAYIQEHGHGSWSSLPSKAGLQRCGKSCRLRWTNYLRPDIKRGKFSLQEEQTIIQLHALLGNRWSAIAAHLPGRTDNEIKNYWNTRLKKRLEKMGIDPITHKPQNLALNCYQSKEIANISHMAQWESARLQAEARLVRESKLISNPYHPHTAAPTLLAQMPSPRPPCLDILKVWEWTNPGKGISSMILNGFPPSKAEESLLLTPTVGFSDGISSFIDVNSVRNDQNGVGGSMGNLTELDDCNYVDQECLGFPSFIDGLDLPRGVGNSNNALGSGWGALEEGKASCWSNMFQD
SmMYB22	KF059376	206	5.57	23748.6	ATGGGGCGGGCTCCTTGCTGTGAGAAAATGGGGTTGAAGAAGGGCCCGTGGACTGCAGAAGAAGATCTCATCCTCATCAATTTCATCAACCACAACGGCCATGGCAACTGGCGGGCCCTTCCCAAACGGGCCGGGCTTTTGAGGTGTGGAAAGAGCTGCCGCCTGCGTTGGATGAATTACTTGCGGCCCGATATTAAGAGAGGAAATTTCAGTCGCGAAGAGGAGGCCATCATCATCAATTTGCATCAAGAATTGGGAAATAGATGGTCTGTGATTGCATCTAGATTACCGGGCCGCACAGACAACGAAATAAAAAACATATGGCACACACACTTGAAGAAAAGGCTTTGTAAGAGATCTCGGGCCGAGCCCGAAGCCCGCAACGAGTCCACATCGGAT…	MGRAPCCEKMGLKKGPWTAEEDLILINFINHNGHGNWRALPKRAGLLRCGKSCRLRWMNYLRPDIKRGNFSREEEAIIINLHQELGNRWSVIASRLPGRTDNEIKNIWHTHLKKRLCKRSRAEPEARNESTSDEDATNSPMHSFSEVSSENPPEMDDSFWSEVLSGDDFVTDSPLRLSESVNEDGGMDFWYNLFNRADDILDLPDF
SmMYB23	KF059377	421	5.99	46214	ATGATGAATGGAGAAGCGGAGGTAGTTGAGGAGGAGTCGATGGAGGAGGGCGGCGGAGCAGAGGAGGCGGCGAAGGGGAAGGGGAAGGTGCGGGGGCCGTGGTCGCCGCAGGAGGACGCGATTCTCAGCGGCTTGGTGAGCAAGTTCGGGGCGAGGAATTGGAGCCTGATCGCTCGCGGAATCCCCGGGCGCTCCGGGAAGTCGTGCCGCCTCCGCTGGTGCAATCAGCTCGACCCCACGGTCAAGCGCAAGCCCTTCACTGATGAAGAAGATCGTATAATTCTAGATGCTCATGCAGTTTATGGAAATAAATGGGCTTCAATTGCAAAACTTCTACCCGGGAGAACAGATAATGCAATAAAAAACCATTGGAATTCTACATTAAAACGTAATTGTGTC…	MMNGEAEVVEEESMEEGGGAEEAAKGKGKVRGPWSPQEDAILSGLVSKFGARNWSLIARGIPGRSGKSCRLRWCNQLDPTVKRKPFTDEEDRIILDAHAVYGNKWASIAKLLPGRTDNAIKNHWNSTLKRNCVKHTRSTLAAGQMLQDTSTNWMQASIEGSSTASSLNSFKSEKAEISATPYQPKSPTAKCHAHEPNQAIVSLRLSETKDMRLMEDQPNEFGGNTFTSAGCCIFKPSPTTVEAIHHSAQGTQPPTVSRPVAKLGAFNVYKDTPPLSGTTLMQTSELDSGLFKFLDGELVIPSQCGHGCCSASTKHPSHRSLLGPEFVEYEQLPAFSSREELMSVVTDLNSITWIRSGLEDTERLSADADDLMARARTSVFMDMEENMGNERFLFTGTTR…
SmMYB24	KF059378	252	5.21	28523	ATGGGGCGACAACCGTGTTGCGACAAGCTCGGGGTGAAGAAGGGGCCGTGGACGGCGGAGGAAGACAAGAAGCTCATCAACTTTATCCTCACCAACGGCCAATGCTGCTGGCGGGCCGTCCCCAAACTGGCGGGCCTCCGCCGCTGTGGGAAGAGCTGCCGTCTCCGCTGGACCAACTACCTCCGCCCCGACTTGAAGCGGGGCCTCCTCAACGACGCCGAGGAGCAGTTGGTCATTGATCTTCATGCACGCCTTGGTAACAGGTGGTCTAAAATCGCGGCAAGATTGCCGGGAAGGACAGACAACGAGATCAAGAATCATTGGAACACACACATTAAAAAGAAGCTTCTGAAAATGGGGATCGACCCAGTCACGCACGAGCCCCTCAACAAAGATCAA…	MGRQPCCDKLGVKKGPWTAEEDKKLINFILTNGQCCWRAVPKLAGLRRCGKSCRLRWTNYLRPDLKRGLLNDAEEQLVIDLHARLGNRWSKIAARLPGRTDNEIKNHWNTHIKKKLLKMGIDPVTHEPLNKDQTEEKQQTPPPPDVPFAGDETSCSPTDQNSSSDESNSNMYENDPLISCLFRDDPPQMDFPWEFPSAEEGVAASAWDHSCQWLLDCQDFGVHDFGFECFNDVGVVGNNLELALIETGNNNQ
SmMYB25	KF059379	247	5.81	27881.1	ATGGTGAGGCCAGCTTCCATTGACAAAAATGGAATGAGAAGTGGAGCTTGGAGTGAAGAAGAAGACAACAAATTGAGGGCTTGTATTAATCAATTCAAGAACCACAAGGTCCCCAACTGGCGGTTGCTGCCGTCGGTCGCCGGGCTGAAGAGGTGCGGGAAGAGTTGCAGGCTGCGTTGGGTGAACTATTTGAAGCCTGGTCTCAAACGTGGCAACTTCACCAAAGATGAAGAAAATCTCATCATTCAACTACACAATCAACTTGGAAACAAATGGTCAGCCATTGCTGCACACTTTCCCGGAAGAACTGACAACGATATCAAGAACTACTGGCACGCCCACGTGGCGAAACGGCGCAACGGCTCGATGAAGATTCGGAATCTGGCTCAGGAAGAGCAA…	MVRPASIDKNGMRSGAWSEEEDNKLRACINQFKNHKVPNWRLLPSVAGLKRCGKSCRLRWVNYLKPGLKRGNFTKDEENLIIQLHNQLGNKWSAIAAHFPGRTDNDIKNYWHAHVAKRRNGSMKIRNLAQEEQSSDSNSSTITTGLNQNTPAPSKVALLISQLGLENIGVFESNADSDFNPAAAAADDDDLYQHKFFDEQEFDHEQVCSLLDWGDLSAAKSQLDFMSEPVDKDDFFNINFGDVLWGI
SmMYB26	KF059380	335	5.67	37744.8	ATGGGAAGAGCTCCTTGCTGTGACAAAAATGGCCTCAAAAAGGGGCCTTGGACTCCAGAAGAAGATCAGAAACTCATGGATTACATTCAGAAAAACGGTTACGGCAACTGGAGAACTCTTCCAAAGAATGCTGGTCTGCAAAGATGCGGGAAGAGTTGCCGACTGCGGTGGACCAACTACCTCCGGCCCGATATCAAGAGAGGAAGATTCTCCTTCGAGGAAGAAGAAACGATCATCCAACTGCACAGCATCCTCGGCAACAAATGGTCCGCGATAGCTGGGCGACTTCCCGGCAGAACCGACAACGAGATCAAGAACTACTGGAACACTCACATTCGAAAGCGGCTGCTCCGAATGGGAATCGACCCCGTCACTCACAGCCCCCGCCTCGACCTCCTC…	MGRAPCCDKNGLKKGPWTPEEDQKLMDYIQKNGYGNWRTLPKNAGLQRCGKSCRLRWTNYLRPDIKRGRFSFEEEETIIQLHSILGNKWSAIAGRLPGRTDNEIKNYWNTHIRKRLLRMGIDPVTHSPRLDLLDLLNSSLYAQQQQPSNIINFSRLLGMQPFINPELIRLASSFISSDRPNHASFQNQPITNCNNQVSPSPTTLANHNQDDQFLQYDAQNPAGFGDWHQNDGSVFDYADQLPNYGYYGSDQSVVDPAPSSETSTFQSNSSNNNFSFQSVLSNISTPSSSPTPLHSGSTYNMTAAAGSTEDERESYCSDMLKFELPAEILDVADFI
SmMYB27	KF059381	243	8.86	27660.5	ATGGGGAGAGCGCCTTGCTGTGACAAAGCCAACGTCAAGAGAGGGCCATGGTCGCCTGAAGAAGATGCCAAGCTCAAGTCCTACATCGAAAACCACGGCACCGGCGGCAACTGGATTGCCCTACCTCCTAAAATAGGCCTCAAGAGATGTGGGAAGAGTTGCCGTCTGAGATGGCTCAACTATCTCCGCCCCAACCTCAAGCATGGAGGCTTCACCGAGGATGAAGATAACCTCATCTGCAGCCTCTACATCAGCATCGGCAGCAGATGGTCTATCATCGCTGCCCAATTGCCGGGAAGAACAGATAACGACATAAAAAACTACTGGAACACGAGGCTGAAGAAGAAGCTCCTCGTGAGGCAGCGGCGGCGCCAATCGCAGCCCAAGAAACAAGTTCAA…	MGRAPCCDKANVKRGPWSPEEDAKLKSYIENHGTGGNWIALPPKIGLKRCGKSCRLRWLNYLRPNLKHGGFTEDEDNLICSLYISIGSRWSIIAAQLPGRTDNDIKNYWNTRLKKKLLVRQRRRQSQPKKQVQNYSIINGYNQLPILDDAATMQLPALGPPFSCNTTPFHHYACVEDQHLYANPLLMNPSASTSFVDAGFRAFDRMPQEMLDGFDMSCVVDQAPEISSYEVYQRNWGLLGYSE
SmMYB28	KF059382	219	9.21	24782.1	ATGGGGCGATCGCCTTGCTGTGAAAAAGCACACACGAACAAGGGTGCTTGGACTAAAGAAGAAGACCAGCGCCTAATCAGCTACATCCGCGCTCACGGCGAGGGCTGCTGGCGTTCCCTTCCTAAATCTGCAGGATTATTGAGATGCGGCAAAAGCTGCAGATTGAGATGGATAAACTATCTGAGGCCTGATCTCAAAAGAGGCAATTTCACTGAAGAAGAAGATGAAGTCATTATTAAATTGCACAGCTTGCTTGGAAATAAATGGTCTTTGATAGCTGGGAGATTGCCGGGAAGAACAGACAATGAAATAAAGAATTATTGGAACACACACATCAAACGCAAGCTTCTGAGGCGCGGCATGGACCCTCAAACCCACCGCCAAATCAACAACAGAAGC…	MGRSPCCEKAHTNKGAWTKEEDQRLISYIRAHGEGCWRSLPKSAGLLRCGKSCRLRWINYLRPDLKRGNFTEEEDEVIIKLHSLLGNKWSLIAGRLPGRTDNEIKNYWNTHIKRKLLRRGMDPQTHRQINNRSPTPPLPPEQNNSSSADNSTTTTAEEDGGLDLDLSIGIRPSHIKTASFNSPPEVRAMCVCWQLGFGKGQLCINCQSYNGFIHLLTNN
SmMYB29	KF059383	295	6.11	32757.7	ATGGGTAGACCGCCTTGCTGTGATAAAATCGGGGTGAAGAAAGGGCCATGGACTCCTGAAGAAGACATCATCCTCGTCTCTTACATTCAACAACACGGTCCTGGAAACTGGAGGGCTGTTCCTACTAACACAGGTTTACTGAGATGCAGCAAGAGCTGCCGCCTCCGGTGGACCAACTATCTCCGGCCGGGAATCCGGCGCGGAAACTTCACGGAGCACGAGGAGAAGATGATCATCCACCTCCAAGCCCTCCTCGGAAACAGATGGGCTGCCATAGCTTCATACCTCCCTCAACGAACGGATAACGACATCAAGAACTACTGGAACACGCACCTGAAGAAGAAGCTGGGGAAGATTCAAGGCCAGGAAGAAAATGGCGGAAAGGGGAATTCATCGGAT…	MGRPPCCDKIGVKKGPWTPEEDIILVSYIQQHGPGNWRAVPTNTGLLRCSKSCRLRWTNYLRPGIRRGNFTEHEEKMIIHLQALLGNRWAAIASYLPQRTDNDIKNYWNTHLKKKLGKIQGQEENGGKGNSSDSKSISKGQWERRLQTDIHMAKQALCEALSLDKPSAMAESVAQPNESVQTSTYASSTENIARLLQNWMKKSPNSSEAVSSDSSSFNNNNFSAGLSSSPSEGAISTTFLSFNSSESAVEVDHEPKFETQMPLTLLEKWLLDDAAAQGQEGDFMEMALAETADLF
SmMYB30	KF059384	265	8.11	29758.5	ATGGGGATGAAGAAAGAGAAAGAGGAGACGACGAAGAAGAAGAAGGGTAGAAGGCCATGTTGTCTGAGAGAGGGAGTGACGAAAGGAGCGTGGACTCCTGAGGAAGACAGGATTCTTGTTGACTTCATTACACAGAATGGGCATGGTACTTGGCGAAATCTCCCTCACCTTGCAGGTCTCCTCCGGTGTGGAAAGAGCTGTCGTCTTCGCTGGACCAACTACCTTCGACCTGACATCAAACGCGGTCCCTTCAGCCCCGAGGAAGAGAACACGATTATTCATCTGCACGAGGCGCTTGGTAACAAATGGGCTGCCATAGCCTCTCATCTCCCAGGAAGAACAGACAATGATGTGAAGAACTTCTGGAACTCACATTTGAGGAAGCGCTTCGACAGCAGC…	MGMKKEKEETTKKKKGRRPCCLREGVTKGAWTPEEDRILVDFITQNGHGTWRNLPHLAGLLRCGKSCRLRWTNYLRPDIKRGPFSPEEENTIIHLHEALGNKWAAIASHLPGRTDNDVKNFWNSHLRKRFDSSKPSSSSKSGSPTCLSIPFNNVNTKGDYFLHLWNTKVGESFRNVHEAGAASLTSTSQSSSSFTKVTETCKTSTPVDMELELWDCKKEPEDFAAFSDTSKSYEVDDSSDAMLKLLLDFPVGGNDMAFLEPPSLI
SmMYB31	KF059385	271	7.63	31020.8	ATGAGTAGTAATTCAAAAaCCAAGATTAATATTTATGAATGCGAGAGCGAGCTACGAAGAGGGCCTTGGACTCTTGAAGAAGACAATCTTCTCATTCAATATGTTTCTTCTCACGGTGAAGGCCGCTGGAATTCCTTAGCCAAATTTGCTGGGCTGAAGAGAACAGGGAAGAGTTGCAGATTGAGATGGCTCAACTATTTGAAGCCTGACATTAAGAGAGGAAACTTCAGCCCTCATGAGCAGCTCTTGATTCTTGAACTCCACTCCAAATGGGGGAATAGGTGGTCGAAAATCGCGCAGCATTTGCCGGGAAGAACAGACAACGAGATCAAGAACTACTGGCGAACGCGGGTGCAGAAGCAAGCCCGGCAGCTCAAAGTGGATTCCAACAGCAAGAAA…	MSSNSKTKINIYECESELRRGPWTLEEDNLLIQYVSSHGEGRWNSLAKFAGLKRTGKSCRLRWLNYLKPDIKRGNFSPHEQLLILELHSKWGNRWSKIAQHLPGRTDNEIKNYWRTRVQKQARQLKVDSNSKKFLEAIRTFWMPRLMEKMEQNSPSTASSPSSSIAAAPSSPAISQLAPPDSLCPNPVNNSNSDGNNYDIFVSSSSPSVNLTAVKNQTEIPIEESYYNVGFPGCYDDMQVQGISPPECHVAEIDWFGEDFWNTDELWQFRK
SmMYB32	KF059386	257	7.72	28716.6	ATGGATCGGATCAAAGGTCCATGGAGCCCCGAGGAGGACGATTTGCTGCAGAGACTGGTGGAGAAGCACGGGCCGAGAAACTGGTCCCTGATTAGCAAATCAATCCCGGGGAGATCGGGCAAATCGTGCCGGCTGCGGTGGTGCAACCAGCTGTCGCCGCAAGTGGAGCATCGGGCCTTCACGGCGGAGGAGGACGACACCATCATCAAGGCCCACGCCAAGTTCGGGAACAAGTGGGCCACCATAGCCCGATTCCTCTCGGGCCGGACCGACAACGCCATCAAAAACCACTGGAACTCCACGCTCAAGCGCAAGTGCTTCTCCATGTCGGAGGAGCTCACCGACTTCGACCCGGAGGTCCACCACCCGCTCAAGCGATCCGCCAGTGCCGGCCCGCCC…	MDRIKGPWSPEEDDLLQRLVEKHGPRNWSLISKSIPGRSGKSCRLRWCNQLSPQVEHRAFTAEEDDTIIKAHAKFGNKWATIARFLSGRTDNAIKNHWNSTLKRKCFSMSEELTDFDPEVHHPLKRSASAGPPGSAFCFNPGSPSGSDDSGHSAHPVYRPVARPAPQPHIVTSLSLSLPGTEPAPAVMDPDPDPQPRWAAEKQFFSAEFLGVMQEIIRKEVRNYMVGMEMEHKGQCMQSDAMMINGVIKQMGMSKVD
SmMYB33	KF059387	245	5.29	27994.4	ATGGTGAGAGCTCCTTGCTGTGAGAAAATGGGGCTGAAGAAAGGCCCATGGAGCCCTGAAGAAGACCAGATTTTGGTCTCTTATATTCAGAAACATGGCCATGGAAATTGGAGAGCACTCCCAAAACAATCTGGGCTGTTGAGATGTGGGAAGAGTTGCAGGCTGAGATGGATAAACTATTTGAGGCCAGATATTAAGAGGGGAAATTTCACTAAAGAAGAGGAAGAAGCCATCATCAATTTACATGAAATGCTTGGAAACAGATGGTCTGCAATTGCAGCAAGATTACCGGGACGAACCGACAACGAGATAAAAAATGTGTGGCACACACATTTGAAGAAAAAGCTAAAACACTATGATGAGTCGTCTCAAGATTCCAAGGGGGAATCAACGATTCAA…	MVRAPCCEKMGLKKGPWSPEEDQILVSYIQKHGHGNWRALPKQSGLLRCGKSCRLRWINYLRPDIKRGNFTKEEEEAIINLHEMLGNRWSAIAARLPGRTDNEIKNVWHTHLKKKLKHYDESSQDSKGESTIQISKCDNNDVMGNINNNLATTSLQRCSSEVSSVTDSSVEKVAVKEELDYSSEYFPTIDESFWSEELSKEDVSETNEFLPLVESVEDSKVNGGGMDFWYNLFIRAGDMPDLPEF
SmMYB34	KF059388	229	8.4	26715.9	ATGGGGTGGGGTGCCATAGACGAGGGGTGGCGAAAGGGGCCATGGACTGCTGAAGAAGACAGGCTGCTCATTGAGTATGTCAAATCCAACGGCGAAGGCCGTTGGAACAATGTGGCTAGGCTTGCAGGGCTAAAAAGGAATGGCAAGAGCTGTAGATTGAGATGGGTGAACTACTTGAGGCCCGACCTCAAGAGGGGCCAAATTACCCCTCATGAAGAGAGGATCATTCTTGAACTGCATGCTCGATGGGGGAACAGATGGTCGACGATTGCGAGAAGCCTACCGGGTAGGACCGACAATGAGATCAAGAACTATTGGAGAACCCATTTCAAGAAAAAGTGTAACTCCTCCTCAGACAGCGCCGAGAAAACGAGAGCGCGTCTTTTGAGGAGGCAGCAG…	MGWGAIDEGWRKGPWTAEEDRLLIEYVKSNGEGRWNNVARLAGLKRNGKSCRLRWVNYLRPDLKRGQITPHEERIILELHARWGNRWSTIARSLPGRTDNEIKNYWRTHFKKKCNSSSDSAEKTRARLLRRQQFQLQQQQQQQEQQHEQDQIDMKKIITSLLDDHENGVPGLAHPTVSDEQGLLYSVISNCPTTAPEEEVVWDGLWNLEGLHGNYIAGKPNFQQNLDFY
SmMYB35	KF059389	314	6.73	35332.9	ATGGGAAGGCCTCCATGCTGTGACAAAGTTGGCATCAAGAAAGGTCCATGGACTCCCGAAGAAGATATAATTTTGGTCTCCTATATTCAAGAACATGGTCCCGGTAATTGGAGAGCTGTGCCTACTAATACCGGTATAACTATATTTTTGTGCAGCAAGAGCTGCAGGCTGAGGTGGACGAACTACCTAAGACCAGGGATCAAGAGGGGCAATTTCACCCCTCATGAAGAAGGGATGATAATCCATCTACAAGCTTTATTAGGAAACAAATGGGCCGCCATAGCTACGTATCTGCCGCAGAGAACAGACAACGACATCAAGAACTACTGGAACACGCACTTGAAGAAGAAGCTCAAGAAGTTCCAATCCGGTTTGGAGCCTCAAATGGCAGTCGATCCG…	MGRPPCCDKVGIKKGPWTPEEDIILVSYIQEHGPGNWRAVPTNTGITIFLCSKSCRLRWTNYLRPGIKRGNFTPHEEGMIIHLQALLGNKWAAIATYLPQRTDNDIKNYWNTHLKKKLKKFQSGLEPQMAVDPAAFHQFASKSYGESSKSESSLRIGENSSVYASSAENISRLLEGWMRSSPLQPNTNQINGISNHDNKFYGNFGKIIPNFENSDASASLIQCYRPQKMEHVMPSDHELEGMLVFDHHHHHKSSCDSSQKGSESSGLIDHDKACFEHEQKAKIDGNPPLSFLEKWLLDESAAQVEGAMELPPIF
SmMYB36	KF059390	160	8.52	18213.7	ATGGCGAGTGATGCATCTCTGAACAAAGGGGCGTGGAGTGTGGATGAAGATACGACTCTGGCCCAATACGTCGCCCTTCACGGCCCCAAGAGGTGGAAATCTGTGGCCATCAAATCAGGCCTCAACAGGTGCGGTAAGAGTTGCAGGTTGAGATGGCTCAACTATCTTAGACCTGATATCAAAAGAGGCAACTTCTCCGATGCTGAAGAGGACTTGATTCTTAGGTTACATAGGCTCCTAGGAAATAAGTGGTCGTTGATCGCCAAGAGAATCCCTGGGCGGACTGACAACGAGATCAAGAACTACTGGAATGCTCACTTGAGGAAGAAAGCCATGTTGATGGACAAGTTACCCGCAATCTCAACCGCAGCAATGAAGCAAAACATTTGGAATGAAACC…	MASDASLNKGAWSVDEDTTLAQYVALHGPKRWKSVAIKSGLNRCGKSCRLRWLNYLRPDIKRGNFSDAEEDLILRLHRLLGNKWSLIAKRIPGRTDNEIKNYWNAHLRKKAMLMDKLPAISTAAMKQNIWNETGGDDESLDVSASGLDWVKNFLELDEDE
SmMYB37	KF059391	185	8.89	20826.5	ATGGGCGGAGGCAGAGCCCCTTGCTGCGATAAGACAAAGGTGAGGACCGGCCCATGGAGCCCTGCAGAGGACTTGAGGCTTATAAATTTCATCCAAAAACATGGTCACAGTAACTGGCGCGCGCTCCCTAAACAAGCCGGTCTATTGCGATGTGGAAAGAGTTGTCGGTTGAGATGGATTAATTACCTAAGACCTGACGTCAAACGAGGCAACTTCACACCCGAAGAAGAAAATACAATAATCCAACTCCATAATTCTATTGGAAACAAGTGGTCGAAGATCGCATCTTGTCTGCCGGGAAGAACCGACAACGAGATCAAGAATGTGTGGAACACACACTTGAAGAAGAGAGGCAATTGCAAGAAGAAGAGCGATGATGAAGAGTCTAGTCCTGCTGAA…	MGGGRAPCCDKTKVRTGPWSPAEDLRLINFIQKHGHSNWRALPKQAGLLRCGKSCRLRWINYLRPDVKRGNFTPEEENTIIQLHNSIGNKWSKIASCLPGRTDNEIKNVWNTHLKKRGNCKKKSDDEESSPAEKQAASSVSHSPKHALPEVGDDDDFWHVLAPLLHDDDDDDIMLVQKRSKLASG
SmMYB38	KF059392	200	8.79	23100.9	ATGGACAAAAGACCATGCAACTCACATGAGCCTGAAGTGAGGAAAGGGCCATGGACTATGGAAGAGGATCTCATTCTTATAAACTACATTGCTAATCATGGTGAAGGTGTTTGGAATTCACTAGCTCGATCCGCCGGGTTAAAGCGCACCGGAAAAAGCTGCCGCCTACGGTGGCTGAATTACCTCCGGCCGGATGTGAGGAGGGGCAATATCACGGCGGATGAACACCTTTTGATTATAGAGCTGCATGCTAAATGGGGTAACAGGTGGTCAAAAATTGCAAAGCATTTGCCTGGACGAACTGACAACGAGATAAAGAATTATTGGAGAACTCGGATTCAAAAACACATAAAACAATCTGAAAATTTTACTACTTTACCTCTAAATAATATGGATCAA…	MDKRPCNSHEPEVRKGPWTMEEDLILINYIANHGEGVWNSLARSAGLKRTGKSCRLRWLNYLRPDVRRGNITADEHLLIIELHAKWGNRWSKIAKHLPGRTDNEIKNYWRTRIQKHIKQSENFTTLPLNNMDQSTFTNQALSGCVPADYAISQSYTPNPATSSFQGSMQNFQGSNFPTQSNDHNIWSMDDFWSMQLLHGD
SmMYB39	KF059393	262	8.37	30135.2	ATGGGAAGGCTACCGAAGCACGATAAGATGGGCATGAAGAAAGGGCCATGGACGCCTGAAGAAGATCTCAAGCTCTCTACATTCATTCTTCAAAACAACACCCATGGCTCCTGGTCAACCCTCCCTTCTAAAGCTGGGCTGCAGAGATGTGGGAAAAGCTGTAGACTAAGGTGGATAAATTATTTGAGGCCAGATATCAAGAGAGGCGACTTCAGCTTACAAGAAGAGCAGTCTATTATTCAACTTCACGCCCTTCTTGGAAACAGATGGTCCACCATAGCAAGTCAGCTGCCAAAACGGACGGACAACGAGATCAAGAACTACTGGAACACTCACTTGAAGAAGAAATTGACCAAAATGGGCATCGACCCGGTCACTCACATGCCCAACCACCAACAA…	MGRLPKHDKMGMKKGPWTPEEDLKLSTFILQNNTHGSWSTLPSKAGLQRCGKSCRLRWINYLRPDIKRGDFSLQEEQSIIQLHALLGNRWSTIASQLPKRTDNEIKNYWNTHLKKKLTKMGIDPVTHMPNHQQSKYFTNLCHVVQWESARLQAEARLSNPNCATKAPPPPPRCLDVLKVWVEANPGVEISNAMFNGFLASNDQPQNSTGNHRDDWVKGTMKNSHKIEEHTYPDTNYFIEEGDDLFSCWNVLEDGHLNCWDCL
SmMYB40	KF059394	296	6.76	32874.9	ATGGGCAGAGCTCCATGCTGTGAGAAGAAGGGTTTGAAGAAGGGGCCTTGGACTCCTGAGGAAGATGACAAGCTGGTTGACTACATTGACAAGCATGGCCATGGCAGCTGGAGATCCCTCCCCAAGCTTGCAGGTCTTCTCCGTTGCGGGAAGAGCTGCCGTCTGCGCTGGACGAATTATCTTCGTCCAGACATAAAACGGGGCCCGTTTACGGGCGACGAGGAGAAGCTCGTGATCCAGCTCCACGCCGTCCTCGGCAACAGGTGGGCGGCGATCGCGTCCCAGCTCCCTGGCCGGACGGACAACGAGATCAAGAACTTGTGGAACACGCATCTGAAGAAGCGGTTGCTGCTGATGGGGATCGACCCCGGGACTCACGAGCCCTCTTCCTCCGGGGCG…	MGRAPCCEKKGLKKGPWTPEEDDKLVDYIDKHGHGSWRSLPKLAGLLRCGKSCRLRWTNYLRPDIKRGPFTGDEEKLVIQLHAVLGNRWAAIASQLPGRTDNEIKNLWNTHLKKRLLLMGIDPGTHEPSSSGALVSRPPSAPSTRHMAQWEGARLEAEARLSRESLLCFPPAAPGSEEGGGDHFLRLWNSEVGETFRRMNIKSQPRSPSSSASTRCRSFSGTTTEIELKVADALAKSTSSNETEDSSESTLQLLLDLPNNNDMSFLGDPDCYTLYPDFSTDSLFHSSPQEHRDGFV
SmMYB41	KF059395	214	7.76	24911.9	ATGATGGAGAAAGAAGATTCGACGATGAGAAAGGGTCCATGGACGGAAGAAGAAGACGCTCAGTTGGTGTTCTACGTGAACTTGTTTGGCGACCGGCGCTGGGACTTCATAGCTAAAGTATCAGGTTTGAAGAGAACCGGCAAGAGCTGCCGCCTCCGCTGGGTCAACTACCTCCACCCGGGCCTCAAGAGGGGCAAAATGACCCCCCACGAGGAGCGTCTCGTTCTCCAACTCCACTCCAAATGGGGAAACAGATGGTCGAGAATCGCCCGGAAAATACCCGGGCGCACCGACAACGAGATCAAGAACTACTGGAGAACCCACATGAGGAAGAAGGCGCAGGATCAGAAGAAGAAGAGTATTGCTCAATCCTCGTCGTCGTCGTCCTCCTCCTCCTCC…	MMEKEDSTMRKGPWTEEEDAQLVFYVNLFGDRRWDFIAKVSGLKRTGKSCRLRWVNYLHPGLKRGKMTPHEERLVLQLHSKWGNRWSRIARKIPGRTDNEIKNYWRTHMRKKAQDQKKKSIAQSSSSSSSSSSTKGPSFYDTGGDNKSKTGAEEVYSMDEIWKDIELCEESSSFTPLAWDFPTDDSLWAVDEEEPKMLIAHQYDSFPFDNHMTG
SmMYB42	KF059396	327	5.15	37220.2	ATGGAAATGACGACAGAAGAAAATGGCTTAAAGAAAGGGCCGTGGACACCTGAAGAAGACCGGATGCTCGTTGACTGCATTCAGAAACACGGCCATGGCAGCTGGAAAGAGCTGCCAAAGCTTGCGGGGCTCAATAGGTGCGGGAAGAGCTGCCGCCTGCGTTGGACAAATTATCTCCGCCCCGATATCAAGAGAGGAGCCTTTACTGACGAGGAAGAAAGGGTCATTATCGATCTTCATGCAGAGCTAGGCAACAAGTGGTCGGTCATAGCTAGTTACCTGCCAGGGAGAACCGATAACGAGATCAAGAACTTCTGGAATACTCGTCTGAAGAAAAAGCTGCTTCGGAATGGGATAGACCCCGATACTCATATGCCAAGAACTCATCTTGATACCTTG…	MEMTTEENGLKKGPWTPEEDRMLVDCIQKHGHGSWKELPKLAGLNRCGKSCRLRWTNYLRPDIKRGAFTDEEERVIIDLHAELGNKWSVIASYLPGRTDNEIKNFWNTRLKKKLLRNGIDPDTHMPRTHLDTLLPVLPQLLSYNSSRNLTWEGIVRSQEDAARLAKVLLVGNILQLLNTGTTSVLPPVAMETFSPSLGSAQVTNRPPWDSHMMGLQLERFTQKPEFDALTCQPSFKDALRPVFQNTMETNNVMDINSNKFGESSNMYTDYEVPDLISASPVCLSTDQEPDNFISLAEFSNPPTTSEALEDILMDDEASNYYWKRVLE
SmMYB43	KF059397	271	5.1	30313.3	ATGGGGAGACAGCCTTGCTGTGACAAAGTTGGATTAAAGAAAGGGCCTTGGACCGCTGATGAAGATAAGAAACTCATCAATTTCATTCTCACTAATGGCCAATGCTGCTGGAGAGCTCTCCCTAAACTTGCAGGGCTGCTGAGGTGTGGAAAGAGCTGCAGATTGAGATGGACTAACTATCTCAGGCCAGATTTGAAGAGAGGACTTCTCTCTGCGTGTGAAGAGAAATTGGTGATTGATCTTCATGCCCAGCTAGGGAACAGATGGTCCAAGATTGCCTCTCATCTCCCCGGGAGAACAGACAACGAAATCAAGAATCATTGGAACACACACATAAAAAAGAAGCTGAAGAAAATGGGAATCGACCCCGTCACCCACCAGCCTCTGCCGCCGCCAACC…	MGRQPCCDKVGLKKGPWTADEDKKLINFILTNGQCCWRALPKLAGLLRCGKSCRLRWTNYLRPDLKRGLLSACEEKLVIDLHAQLGNRWSKIASHLPGRTDNEIKNHWNTHIKKKLKKMGIDPVTHQPLPPPTAVDELGATESTTTFEQSTISTDESNDDKIMSPFESSDVLLVNSSDFCIDEIPVMEPHEILLPPSDHHSPSCSSSSSSSNAAQSFQDYCSEILNTNIWDQEFGDVFDLLGDFNGKAALDFESSLPMIIGDEDCWKFDVM
SmMYB44	KF059398	263	6.25	29890.3	ATGGGACACCACTGCTGCAGCAAACAGAAAGTGAAGAGGGGGCTCTGGTCTCCCGAAGAGGACGAAAAGCTCATCAGACACATCACTACCTACGGCCATGGCTGCTGGAGTTCTGTTCCTAAACTAGCTGGATTGCAGAGGTGCGGCAAGAGTTGTAGATTGAGATGGATAAACTATCTGAGGCCGGACCTGAAGAGGGGCTCCTTCAACGAACAAGAGGAGAGAACCATCATCGACGTTCACCGGATTCTGGGCAACAGGTGGGCTCAGATAGCCAAGCACTTACCCGGCAGGACCGACAACGAAGTCAAGAATTTCTGGAATTCTTGCATCAAGAAAAAGCTCATTGCTCAGGGCTTGGATCCCAACACTCACAATCTTCTCTCCTCCTCCTCATCT…	MGHHCCSKQKVKRGLWSPEEDEKLIRHITTYGHGCWSSVPKLAGLQRCGKSCRLRWINYLRPDLKRGSFNEQEERTIIDVHRILGNRWAQIAKHLPGRTDNEVKNFWNSCIKKKLIAQGLDPNTHNLLSSSSSSSSSSSYKPSYQQPFTVDTTTTAVVPITTTATLHDQTSLINTHNSSLPILNDINWASLEQQSQQHNNSSCLYNKVDDDDDDDLILHDQHHLGTTFDPTCHFDFQFLDSAFIAPQSFNSIMDDPLAWDIVN
SmMYB45	KF059399	268	8.98	30236.8	ATGAAAATGGAGAAAGAAGAAGTGAGAAAAGGGCCATGGACTGAACAAGAAGATACTCAGCTTGTTTTCTACGTGAACTTATTTGGTGATCGCCGATGGGATTTCGTTGCAAAAGTTTCAGGTTTGAAACGAACCGGCAAGAGCTGCAGGCTGCGGTGGGTTAACTACCTTCACCCGGGCCTCAAACGAGGCAAAATGACTCCCAACGAGGAGCGTCTCGTCGTCGAGCTTCAATCCAAATGGGGAAATAGGTGGTCGAGGATTGCCCGGAAACTGCCCGGCCGCACGGACAACGAGATCAAGAACTACTGGAGGACCCACATGAGGAAGAAGGCTCAAGAGAGCAAGAAGAAGAAAGGCTCTTCTTCTTCCTCGTCGTCTTCGACTACCACTTCTTCT…	MKMEKEEVRKGPWTEQEDTQLVFYVNLFGDRRWDFVAKVSGLKRTGKSCRLRWVNYLHPGLKRGKMTPNEERLVVELQSKWGNRWSRIARKLPGRTDNEIKNYWRTHMRKKAQESKKKKGSSSSSSSSTTTSSSSSSSSSNSSSSAPNSPRPGDSAPAKGKPAGAEGERSFYDTGGVGLAATAASLVVEEGNKVYSMDDLWKEFEFPEENCALTAQTVASPIWDYCPNDSLWCMSEEESKMLMMQQQQQQPVGDHHFQSFPFCNYMIG
SmMYB46	KF059400	285	6.06	32551.4	ATGGGGCACCACTCTTGCTGCAACCAGCAGAAGGTGAAGAGGGGCCTGTGGTCGCCGGAGGAGGACGAGAAGCTCATCAGGTACATCACCACCCACGGCTACGGCTGCTGGAGCGAGGTCCCCGACAAAGCAGGGCTTCAGAGATGCGGAAAGAGTTGTCGTCTGAGATGGATAAACTACTTGAGACCTGATATCAGACGGGGGAGGTTTACACCCGAAGAGGAGAAGCTCATTATCAGCCTCCATGGCGCTGTAGGCAACAGATGGGCGCATATAGCGAGCCATTTGCCAGGAAGAACAGACAACGAGATCAAGAACTACTGGAACTCATGGATCAAGAAGAAAATACGAAAACCCTCGTCGTCGTCTTCAACAACCTCAACACAGAAATCCGATCAA…	MGHHSCCNQQKVKRGLWSPEEDEKLIRYITTHGYGCWSEVPDKAGLQRCGKSCRLRWINYLRPDIRRGRFTPEEEKLIISLHGAVGNRWAHIASHLPGRTDNEIKNYWNSWIKKKIRKPSSSSSTTSTQKSDQLTFTQSQQQQQQQLESLNQDHYNYSTKSSHETLFPLPSSSFMFEINPSLEAPIFQESAETSIWQLQPAAEIGQYTSAMAPLIVDNPMEAHNAAIHDCIMQRNEMNEWVVDAQQCPNYFFWDQADGQLGGEEILIPTAANINTIMSSSFPSSL
SmMYB47	KF059401	277	8.81	31027.9	ATGGGAAGAGCTCCATGCTGCGACAAAGCAAACGTGAAGAAAGGGCCATGGTCGCCTGAAGAAGACGCGAAGCTCAAATCCTACATCGACCACCACGGCACCGGCGGTAACTGGATTGCCCTCCCTCAAAAGATCGGCCTAAAGAGATGCGGCAAGAGCTGCCGCCTGCGCTGGCTCAACTATCTCCGCCCCAACATCAAACATGGCTCCTTCTCCGAAGAAGAAGACAACATCATTTGCAGCCTCTACATCAGCATCGGCAGCAGGTGGTCAATAATTGCAGCCCAGCTGCCCGGGAGAACCGACAACGACATCAAAAACTACTGGAACACAAGGCTCAAGAAGAAGCTTCTAGGGAAACACCGCAAAGACAAGAACGCCCGCTCCAAATTGCAAACT…	MGRAPCCDKANVKKGPWSPEEDAKLKSYIDHHGTGGNWIALPQKIGLKRCGKSCRLRWLNYLRPNIKHGSFSEEEDNIICSLYISIGSRWSIIAAQLPGRTDNDIKNYWNTRLKKKLLGKHRKDKNARSKLQTTANNFQAPPPPPPPLQPIPYSDEAARFNNHASIRRLLMKLGGRFSSQDPSSSNQYPEIGDQPMYSHPINDQIIASSDQTPPLSAAAPPHFGTYPDMQGLEFFYDDLVNSGGEWGEMNPWASSDGIGICSSPQNEVPWNILNYHS
SmMYB48	KF059402	234	8.42	27097.8	ATGGGAAGACAACCTTGTTGTGAGAAGGTAGGGCTTAAACGAGGTCCATGGACGATCGAAGAAGACAATAAACTCATGAATTTTATCCTCAACAATGGGATACAATGTTGGAGGCTCGTGCCAAAACTTGCAGGTCTAATGAGATGTGGAAAGAGCTGCAGATTGAGATGGATAAATTATTTGAGACCGGATTTGAAGAGAGGTGCGTTGACAGAAGCAGAAGAAGATATGATCATCGAGCTACATTCTCGACTAGGAAACAGGTGGTCTAAAATAGCGACACACTTTCCGGGAAGGACAGACAACGAGATCAAGAACTACTGGAACACGAGGATCAAGAAGAAGATGAAGCTCAAGGGACTGGACCCGGTCACCCACAAGCCGGTCCAGACGAAAACT…	MGRQPCCEKVGLKRGPWTIEEDNKLMNFILNNGIQCWRLVPKLAGLMRCGKSCRLRWINYLRPDLKRGALTEAEEDMIIELHSRLGNRWSKIATHFPGRTDNEIKNYWNTRIKKKMKLKGLDPVTHKPVQTKTRDFETNNGEMQHHQSLGFQETTVSLIPNLKDYDDQMQHKTEEGSPSNQSRDDSCIKNSDMGSSLVFQNKESLGSFTMDSYQNLMDNPFFWDCFTGLGESFP
SmMYB49	KF059403	297	6.46	33013.9	ATGGGAAGGCCTCCTTGCTGCGACAAAATTGGTGTGAAGAAGGGCTCATGGACTCCTGAAGAAGACATCATCCTAGTCTCCTATGTTCAAGAACATGGCCCAGGAAATTGGAGGGCAGTTCCTGCTACCACAGGTTTGAGGAGATGTAGCAAGAGTTGCAGGCTGAGGTGGACTAATTACCTCCGCCCAGGAATTAAAAGGGGCAGCTTCACACTTCAAGAAGAGAAGATGATTATTCAACTACAAGCCCTTTTGGGCAACAAATGGGCTGCCATAGCTTCGTATCTCCCAGAAAGAACAGACAACGACATCAAGAACTACTGGAACACTCATTTGAAGAAGAAGCTCAAGAAGCTACAAAACGGCTCAATCGATCAATCCAAAGCCAATAGCAGCAAT…	MGRPPCCDKIGVKKGSWTPEEDIILVSYVQEHGPGNWRAVPATTGLRRCSKSCRLRWTNYLRPGIKRGSFTLQEEKMIIQLQALLGNKWAAIASYLPERTDNDIKNYWNTHLKKKLKKLQNGSIDQSKANSSNNNNLISSKSHSISRGQWEKRLQDDITTAKQALHDALSSENTPNGAAAVYASSTENIARLLKNWVKSTPDSAESKCSSNVSTTVDSVCSKEEDMSGAFESIFGFDNTLETSNSDEFSRSASPMVVGGEIKQEENSTSSLSMLENWLLDFEVKDYLTNVSFDEGLV
SmMYB50	KF059404	250	5.47	28398.8	ATGGTTAGGGCTCCATGCTGCGAGAAAACGGGCCTGAAGAAAGGCCCCTGGACTGCGGAAGAAGATCTGATTCTCATCAACTTCATCACCCAAAATGGACATCCCAATTGGCGGGCTCTTCCCAAACGGGCCGGATTGCTGAGGTGTGGAAAGAGCTGCCGTCTACGCTGGATGAACTACTTGCGCCCCGATATTAGGAGAGGGAATTTTACCCCACAAGAGGAGGATTCTATCATTCAATTGCATGCACAATTGGGAAATAAATGGTCCGTGATTGCATCGAGATTGCCGGGGAGGACAGACAATGAAATCAAGAATGTTTGGCACACCCACTTGAAGAAGCGGGTCGCCGGAAAATATCAACCCCAACCCCAACCGGTAACCAAGACCGGAGAAGTT…	MVRAPCCEKTGLKKGPWTAEEDLILINFITQNGHPNWRALPKRAGLLRCGKSCRLRWMNYLRPDIRRGNFTPQEEDSIIQLHAQLGNKWSVIASRLPGRTDNEIKNVWHTHLKKRVAGKYQPQPQPVTKTGEVEYSSNHFCRKVEMCSELSSPGESLSEVSSAIISDAGHGGRDDALMSDLLDKWSEMGESFWSDVFPAGEWSGSSDFLSGNSDPDQFRFAESELNMEDSSFWRDVFNRAEELTEFVDLL
SmMYB51	KF059405	305	8.94	34138.9	ATGGTAGGAGAAGGATCCGACTGCAAAGATTCCATGGCCAAGCTGAAGAAAGGGCCGTGGACCAGAGAGGAAGACCAGAAACTACTCGCCTATATCGAAGAACACGGCCATGGCAGCTGGCGCACCCTCCCTTCTAAAGCAGGGTTGCAGAGGTGCGGGAAGAGCTGCAGATTGAGATGGACGAACTATCTGAGACCTGATATTAAGAGAGGAAAGTTCAGTACGCACGAGGAGAAGACAATCATTAGACTCCATGCTCTTTTAGGCAACAGGTGGTCAGTGATAGCAGCTCATTTATCAAAACGAACCGATAACGAGATCAAAAACTACTGGAACACCCGGCTCAAGAAACGGTTAACCCGGATGGGCATCGACCCGGCAACCCACAAGCCGAAGAGC…	MVGEGSDCKDSMAKLKKGPWTREEDQKLLAYIEEHGHGSWRTLPSKAGLQRCGKSCRLRWTNYLRPDIKRGKFSTHEEKTIIRLHALLGNRWSVIAAHLSKRTDNEIKNYWNTRLKKRLTRMGIDPATHKPKSNSGQSRQHADLSHMAQWEAARLEAEARLARESKLPLLHKLSSVAPPAPPRHMAALPCLDVLKVWQSSAIPSCFFRSAASCSSLESPTSTLNFSCSSSLPAPVAANEIVAAETEGNMDISYPPYDVYSSNYDCAFSQDSGMRGDLVGEMEESKVYWNHLLNLVSSPMMELPTL
SmMYB52	KF059406	292	6.34	32193.5	ATGGGAAGATCTCCGATTTCTGATGATAGTGGTGTGAAGAAAGGCCCCTGGACTCCTGAGGAAGACGATATCCTCACCAAATACATCCAAAAACATGGCCACGGCAGCTGGAGAGCCCTCCCAAGACTTGCTGGCCTAAACAGATGTGGAAAGAGCTGCAGGCTTCGTTGGACCAACTATCTAAGACCAGATATCAAGAGAGGCAAATTCTCCCAAGACGAAGAGCAAACCATCCTCAACCTCCACGCCATTCTCGGCAACAAGTGGTCTGCAATAGCGACGCACCTTCCGGGAAGAACAGACAACGAGATAAAGAATTTCTGGAACACGCATCTGAAGAAGAAGCTGATCCAGATGGGGTTCGACCCGATGACCCATCAGCCCCGCACCGACTTATTC…	MGRSPISDDSGVKKGPWTPEEDDILTKYIQKHGHGSWRALPRLAGLNRCGKSCRLRWTNYLRPDIKRGKFSQDEEQTILNLHAILGNKWSAIATHLPGRTDNEIKNFWNTHLKKKLIQMGFDPMTHQPRTDLFATLPQLLALANLIENPSSWEDQAIRIQSQALQMARLNQCLNHLLHPSIPIPNFHTAAALSDVDAAIFAHLDAPPAHFAHLPDLQAAPCSGVMPQGSDFAGVLPQGENSPPSSSPWLQQTLSPSSSIISNTVDACSASSYGGAAQMWSELLDDPIFHDIP
SmMYB53	KF059407	372	5.02	39662.5	ATGGAGATCGATACTCAAGCAGCGGCAGAAGTGTGCGGCGGCGGCGGCGAGGTGGAGATGGTGGCCGGTGGCGTTGGCGAGGACGAGAACTTGGTAATGCTCGAGGACGGAGGTGGAGAGAGCAAGAAATCGCTGGACCGAGTTAAAGGGCCGTGGTCGCCAGATGAGGACGCGATGCTGAGTCAACTCGTTGGCAACTTCGGGGCGAGGAATTGGAGCCTCATCGCCCGTGGAATTCCCGGCAGATCGGGAAAATCTTGCCGCCTCCGTTGGTGCAATCAGCTCGATCCTGCCGTTAAACGCAAGCCCTTTACAGATGAAGAAGACCGAATCATACTCCAAGCTCATTCCATCCATGGAAATAAATGGGCTTCAATAGCAAGGCTATTGCCAGGAAGA…	MEIDTQAAAEVCGGGGEVEMVAGGVGEDENLVMLEDGGGESKKSLDRVKGPWSPDEDAMLSQLVGNFGARNWSLIARGIPGRSGKSCRLRWCNQLDPAVKRKPFTDEEDRIILQAHSIHGNKWASIARLLPGRTDNAIKNHWNSTLRRRCLELGKSKLEPGTLVEDTSAEKSKASSEETPSYGDAYSVKSSEGKDVSSLERVDDSNLLEKAQLGVQYIEKSTGPLAVCRPVARISAFTVYNPIDGTETVCPSPRVASFPSLPVSNSDAGTSKLLEGGGSELTLMVPQQCGHGCCETSNGMAAVNSLLGPEFMDHVEPPSFTSHELAALAADISSVAWSKSGLESSNIKAMDNMACGLLCSNSTNERGILETM
SmMYB54	KF059408	267	8.79	29439	ATGGGGCGGTCGCCTTGTTGCGAGAAAGCTCACACCAATAAAGGTGCGTGGACTAAAGATGAAGATCAACGCCTCATCAATTACATACGAGCTCACGGCGAAGGCAACTGGCGCTCTCTCCCTAAAGCTGCAGGATTGCTTAGGTGTGGAAAGAGCTGCAGATTGAGATGGATTAATTATTTGAGGCCTGATTTGAAGAGAGGGAATTTCACCGAGGAAGAAGATGAGATCATTATCAAACTTCATAGCTTGTTGGGAAATAGATGGTCTTTGATAGCTGGTAGATTGCCGGGAAGAACAGATAATGAAATAAAAAACTATTGGAACACACACATCAAGCGCAAGCTTATTAGCAGCGGTGTTGATCCACAAACGCACCGCCCTCTCAACTCCACCGCC…	MGRSPCCEKAHTNKGAWTKDEDQRLINYIRAHGEGNWRSLPKAAGLLRCGKSCRLRWINYLRPDLKRGNFTEEEDEIIIKLHSLLGNRWSLIAGRLPGRTDNEIKNYWNTHIKRKLISSGVDPQTHRPLNSTAAAAAAATITRLDFRNSAPPPPSKEANSSSAHDTNCNSTTTEESQAPPRPREEESGDAVDLELSIGLPSQSNYVKSASFNSSSSAESKSIHDFLWPAAAAAEVVAPPPMCVCRPLGFQKGQFGNCQSCNGIYRYC
SmMYB55	KF059409	342	9.26	38965.3	ATGAAGGAGCGTCAGCGGTGGCAGCCGGAAGAAGACGCCCTCCTCCGCGCCTACGTCAAGCAGTACGGCCCCCGGGAATGGAACCTCATCTCCCACCGCATGGGCGCTACCCTTGACCGCGACCCCAAATCCTGCCTCGAGCGCTGGAAGAACTACCTCAAGCCTGGCATTAAGAAGGGCTCTCTCACCCCCGACGAGCAGACCCTCGTCATCTCCCTGCAGGCCAAGTACGGCAACAAGTGGAAGAAGATCGCCGCCGAGGTCCCCGGCCGCACCGCCAAGCGCCTCGGCAAGTGGTGGGAGGTCTTCAAGGAGAAGCAGCTCAAGCACCAAAACACCTCCGATTACGCCGCCGCCTCGCCGGAGAAACCCGCGCAGGGCAAGTACGACCATATTTTG…	MKERQRWQPEEDALLRAYVKQYGPREWNLISHRMGATLDRDPKSCLERWKNYLKPGIKKGSLTPDEQTLVISLQAKYGNKWKKIAAEVPGRTAKRLGKWWEVFKEKQLKHQNTSDYAAASPEKPAQGKYDHILDTFAEKYVQPKLVAFHQPPDPPPVLSLGSAETANSGAALPPWMNAISIATPTATSSLTSSSSTASPSVSLTLSPSEADAVPVQQQMGILIQYAREVEEGREVWVRHRKEATWRLNRLEQQLESEKARRRREKTEEIEAKIRRLREEEMAYVSRMEGEYREQLSALQREAEAKEAKLMEAWCSVHVRLEKLLNQIGPHHSGGAMAAFLSQ
SmMYB56	KF059410	246	10	27086.3	ATGGCGACCTTGAGAACAAGTGGCAGAGCAAGCCAGAGAAGAAAGGGCTGCAGAAAATGGCACTGGACACACGAGGAAGACGAGCTCCTAAAAACCCTTGTCCAGATGCATGGTCCAGCAAAGTGGGATCACATTGCAACTCATATCGAAGGGAGATCAGGGAAGAGCTGTAGGATAAGGTGGCTCAACCAATTGCACCCGGGAGTTGATAAGACACCATTCACTGTAGAAGAGAAGCGAAGGCTCCTTCTGCTTCACAGCGAATTTGGAAACAAGTGGTCTGTCATCGTCAGTTACTTCCCTGGTCGAACAGATAACCAAGTGAAGAACCAGTACCATATACTGGCAGGGAGTAGGAAATCCACACCCTCATCTTCCAGCAACGATCCCCATGTCCGT…	MATLRTSGRASQRRKGCRKWHWTHEEDELLKTLVQMHGPAKWDHIATHIEGRSGKSCRIRWLNQLHPGVDKTPFTVEEKRRLLLLHSEFGNKWSVIVSYFPGRTDNQVKNQYHILAGSRKSTPSSSSNDPHVRLDNGSRGLSQNQSISMVGSQFSDVTSRGTNYHGSAPLVSPMPGRVGMRPSFIGGSSSVYGKGENFTQVGPPSSTLSSLGPRPHQRKSYGSSMISDANSAGHEYIDFLGVGGSD
SmMYB57	KF059411	180	9.68	20565.7	ATGTCGCATCACAGCTGCTGCAACAAACAGAAAGTGAAGAGGGGGCTGTGGTCTCCCGAGGAAGATGAGAAACTCATCAACTACATCTCCACCTACGGCCATGGCTGCTGGAGCACTGTCCCAAGACTCGCAGGATTACAAAGATGTGGCAAAAGCTGCAGGCTGAGATGGATCAATTACCTACGCCCTGATCTCAAGAGAGGCAATTTCACCCCACAAGAAGCTGCCCTCATCATCGAGCTCCACAGACTCTTGGGAAACAGATGGGCTCAAATAGCCAAGCATCTTCCGGGAAGAACAGACAATGTGGTCAAGAACTTTTGGAACTCGAGCATCAAGAAGAAGATCATGGCCCATCACAACATGTCTTCTTCTGCATTGATCTCTTCTTCCAACCTC…	MSHHSCCNKQKVKRGLWSPEEDEKLINYISTYGHGCWSTVPRLAGLQRCGKSCRLRWINYLRPDLKRGNFTPQEAALIIELHRLLGNRWAQIAKHLPGRTDNVVKNFWNSSIKKKIMAHHNMSSSALISSSNLQHPNLIIPNNPQIDQIIIPNSQMEQLGFQIDPNLTTYASNLALIHHS
SmMYB58	KF059412	267	6	30109.4	ATGGGGTGCAAGCAGAAGCACAAGAAGGGGCTGTGGTCTCCAGATGAAGACTTGAAGCTCAAGAACTACATCTTCAAGTATGGCCATGGCTGCTGGAGCTCCATTCCTATCAATGCCGGTCTGCAAAGAAATGGAAAGAGCTGCAGATTAAGGTGGATTAATTATCTGAGGCCGGGGTTGAAGCGAGGGGCGTTTAGCTTCGAAGAGGAGGAGAAGATCTTGGCCCTTCATCGAGTATTAGGAAACAAGTGGTCTCAGATAGCAAATCACCTACCTGGAAGAACTGATAATGAGATAAAAAACCACTGGCATTCTTACCTAAAGAAGAGAGTGTCAAAACTGGCTGAGGCTAAAAGTGGAGAACTGGAAGCACCACCTTCTTCTTCCAAGTCGACTCCC…	MGCKQKHKKGLWSPDEDLKLKNYIFKYGHGCWSSIPINAGLQRNGKSCRLRWINYLRPGLKRGAFSFEEEEKILALHRVLGNKWSQIANHLPGRTDNEIKNHWHSYLKKRVSKLAEAKSGELEAPPSSSKSTPQDPSFESLENTEASSTDTDQSMQQIDQQQLPKVLFAEWLSLEQFNGPNQGSSSSTAQHLKYTFDYGSANSEDSSAHAQQLNGEALGNEIHTKPNFISIDDMLRSPFGFEDQISESGLVDYFPGDFNFSCDGLYL
SmMYB59	KF059413	231	9.18	27370	ATGGCACAGTATGCGAGGTGTGGAGTGATGGAAGAGGAGTGGAGAAAAGGGCCGTGGACTGCCGAAGAAGACAGATTGCTTGTTGAGTATGTGAAGTTGCATGGTGAAGGCAAATGGAACGCTGTCGCTATGCTTGCAGGATTAAAAAGAAATGGAAAGAGCTGCAGATTGAGATGGGTGAATTACTTGAGGCCAGATCTTAAGAGGGGCCGAATAACCCCTTATGAGGAGAGTGTCATCCTTGAACTACATGCTAGATGGGGTAACAGGTGGTCAACAATTGCTAGAAGTCTGCCGGGAAGGACCGACAACGAAATCAAGAATTATTGGAGGACTCACTTCAAAAAAAaGGGCAAATCTACTTCTCGAAATACTGAGAAATTGCGGGCTCGCCTTCTT…	MAQYARCGVMEEEWRKGPWTAEEDRLLVEYVKLHGEGKWNAVAMLAGLKRNGKSCRLRWVNYLRPDLKRGRITPYEESVILELHARWGNRWSTIARSLPGRTDNEIKNYWRTHFKKKGKSTSRNTEKLRARLLKRQQFQQQQLQQQRYQQDEIDMKKIISLFYENDTKLSTSDESSHELVVHTSPLVEQEVLPEAPNDLSIWDGLWSMDDLHGNNCLNRAIYQHNLVSHFF
SmMYB60	KF059414	279	5.74	31612.8	ATGGGGAGAGCTCCATGCTGTGACAAAGCCAATGTGAAGAAGGGGCCATGGTCTCCTGAGGAAGATTTCAAACTCAAATCATACATCGATCAATTCGGCACCGGAAACAATTGGATTGCTCTTCCTCAGAAAATCGGGTTGAAGAGATGTGGGAAGAGTTGCAGGCTGAGATGGCTGAATTACTTGAGGCCCAACATCAAGCATGGTGGATTCACTGAGGAAGAAGACAACATTATTTGCAGCCTCTACATCAGCATAGGCAGCAGGTGGTCTATAATCGCGGCACAGTTGCCCGGGAGGACGGACAACGACATCAAGAACTACTGGAACACGCGGCTAAAGAAGAAGCTCTTGGGGCGGCACAGAAAGCCGGCGCCGATCCCCGGCCAAGAAGCGGCC…	MGRAPCCDKANVKKGPWSPEEDFKLKSYIDQFGTGNNWIALPQKIGLKRCGKSCRLRWLNYLRPNIKHGGFTEEEDNIICSLYISIGSRWSIIAAQLPGRTDNDIKNYWNTRLKKKLLGRHRKPAPIPGQEAAGEDAFDLYNLSSSALERLQLHMQLQSLQNPLSLFNNHLQQKMIQTLDSLNPHQLIAPPAFGQAPMAEQINPLLLDEKSCGFAAEENLQPVGDDEFDCFKEMGGVERENLAWWCNEFEVKSTSSSSWDSTAVIDHQIYGDYDMGFSM
SmMYB61	KF059415	302	6.41	33286.5	ATGGGAAGACCACCTTGTTGTGACAAAATCGGTGTGAAAAAAGGGCCATGGACTCCTGAAGAAGACATCATCCTTGTTTCTTACATTCAAGAACATGGCCCCGGAAACTGGAGAGCTGTTCCTTCTAACACAGGTTTGCTCAGATGCAGCAAGAGCTGCCGTCTCCGGTGGACCAACTATCTCCGGCCGGGAATCAAGCGCGGCAATTTCACCGAGCACGAAGAGAAAATGATCATCCACCTCCAAGCCCTTCTCGGCAACCGATGGGCTGCGATAGCTTCGTACCTACCGCAGAGAACAGACAATGACATCAAGAACTACTGGAACACGCATCTGAGGAAGAAGCTGGGGAAGATTCAAGGGCATAATAGCGAGAGCATCGAAAACGGCGGCGGCGGC…	MGRPPCCDKIGVKKGPWTPEEDIILVSYIQEHGPGNWRAVPSNTGLLRCSKSCRLRWTNYLRPGIKRGNFTEHEEKMIIHLQALLGNRWAAIASYLPQRTDNDIKNYWNTHLRKKLGKIQGHNSESIENGGGGGKDSESVSKGKWERRLQTDIHMAKQALCEALSLDKFDSAALFPTKTAPEMKPAPSTYASSAENIARLLQNWTKKSPKSMGDVASSSESSAVGLSSSPSEGAMSTATLAGFNSSNSDSVEDQLEAKFDRNCVETEMPLSLLEKWLFEDAAAQGHDGDFMEIALRETADLL
SmMYB62	KF059416	420	5.78	45980	ATGGCGCCTGATGTTTGCGAAGGTTTAAGGAATTCGAGCAGGCATGCGCTGAAGAAGGGGCCGTGGACGACGTCGGAGGACTTGCTGCTGCTGGAATACGTGAAGAAGCACGGCGAGGGCAACTGGAACGCAGTTCAGAGGAATTCTGGGCTCATGCGATGCGGCAAGAGCTGCCGCCTCCGCTGGGCCAACCATTTGAGGCCCCATCTCAAGAAAGGCGCCTTCTCCGCCGACGAGGAAAACCTCATCGTCGAGCTCCATGCCAAAATGGGCAACAAATGGGCTCGCATGGCCTCTCAGCTTCCGGGAAGAACAGACAACGAGATCAAGAACTACTGGAACACGAGGCTGAAGCGGCGGCAGCGCGCGGGGCTGCCGATCTACCCTCACGAGATCGCG…	MAPDVCEGLRNSSRHALKKGPWTTSEDLLLLEYVKKHGEGNWNAVQRNSGLMRCGKSCRLRWANHLRPHLKKGAFSADEENLIVELHAKMGNKWARMASQLPGRTDNEIKNYWNTRLKRRQRAGLPIYPHEIAEQGQQHRRSNPPQPSLTSLHRRNPNPLITFASPMIASSEISRAAPHLYANNHQLKLYHDGINGGLTLSLDASNSLMSSSTFFNQGLVVNQLPINSLVHQYNSLNPVGYGLGALGLPSIQSAAVLTPAASSSDFVAAASSDGAEDFEVERRSRSSGMLEDLFGESQALAYCGKGGGNLHEEEGADFGVSHGGSSSHESYEGVEAKAPKDTTQMDDELMNLLDNFPLSVPIPDWDGEDGSESPSLNDGTSNTMHSQPIASEYNPVADS…
SmMYB63	KF059417	193	7.01	22140.8	ATGGATAAGAAACCATGCAAATCTATAGATGTTGAAGTGAGGAAAGGACCATGGACTATGGAAGAGGATCTTATTCTCATGAACTACATTGCTAATCATGGAGAAGGCGTTTGGAATTCTCTAGCTCGATCTGCAGGGCTGAAGCGCACCGGCAAAAGCTGTCGTCTCCGGTGGCTTAATTATCTCCGGCCGGACGTTCGACGGGGAAACATTACGCCGGAGGAGCAGCTTCTGATTATGGAGCTGCATGCTAAGTGGGGAAACAGGTGGTCAAAAATCGCAAAACATCTGCCTGGAAGAACAGATAACGAGATAAAGAATTATTGGAGGACTCGAATTCAGAAGCACATCAAACAAGCAGAGAACTGTACAGGTCAAACCGCAGAAAACTCCAACGAT…	MDKKPCKSIDVEVRKGPWTMEEDLILMNYIANHGEGVWNSLARSAGLKRTGKSCRLRWLNYLRPDVRRGNITPEEQLLIMELHAKWGNRWSKIAKHLPGRTDNEIKNYWRTRIQKHIKQAENCTGQTAENSNDQASTSQVSSSCPADHTVESYSPPSFTGNNMEPFHGPFPTESNENLWSMEDLWSLQLLNGD
SmMYB64	KF059418	305	8.96	34055.3	ATGATGAAAACGGATATCGATCGGATCAAGGGGCCGTGGAGCCCCGAGGAGGATGATCTGCTGCAGCAGCTCGTCCAGAGGCACGGCCCCAGGAACTGGTCCCTCATCAGCAAGTCCATCCCTGGCCGCTCCGGCAAGAGCTGCCGCCTGCGCTGGTGCAACCAGCTCTCCCCGCAGGTGGAGCACCGCGCCTTCACGCCCGAAGAGGACGACACCATCATCCGCGCCCACGCCCGCTTCGGCAACAAGTGGGCCACCATCGCCCGCCTCCTCTCCGGCCGCACCGACAACGCCATCAAGAACCACTGGAACTCCACCCTCAAGCGCAAGTGCTCCTCCCTCACCTCCGACGACGACGCCCCGCCGCTTAAGAGATCCGCCAGCGCCGGCTCGGGCTCG…	MMKTDIDRIKGPWSPEEDDLLQQLVQRHGPRNWSLISKSIPGRSGKSCRLRWCNQLSPQVEHRAFTPEEDDTIIRAHARFGNKWATIARLLSGRTDNAIKNHWNSTLKRKCSSLTSDDDAPPLKRSASAGSGSGAPMYLSPASPSGSDSSHTSFPVARAGADPPTSLSLSLPGVDSAESTESAQPQINPVQIQLLPPPPVQTQAPPPIDSRIALFGAELMEVMQEMIRAEVRNYMVGIEQQKQQQQQQNQRIQQQQKQIQQPQLNINHLHRLHQQQQQFQQMSMCNVNEGFRNAAMNHVGISRVD
SmMYB65	KF059419	340	5.56	38534.2	ATGCATAAcgccccTCCCCTACCACTAATTCACTCCACCATCAGCAGCTTGAAATTTGAAGTGATAGACGATGAcTTCTCCATAGACAACTTCCCATCATCTCTGCAACTGCAAGATTTTCACCACcTCGATCAGTTGCCGCTGATCAAAGCaTCTTCGTTCAATACTGTTATCGACACCGATCCCTTTTTCCATGGCTTCGATTTTTACGAGGtcgACGGTAAACCTTATGATGATGATGATAGAAACGGGATGGGGTGTGCAGCCATGCAGGGTTTCCATGGCGGCGGATTCTTGAATTTCGACGACAGTGGGAAAGATCTGTTGATGGAGTTGGATGCGGCCTCGATCAATGAGGATCCTAAGCCATTGAGcATTGttgttgCTGATGAGAGCTCG…	MHNAPPLPLIHSTISSLKFEVIDDDFSIDNFPSSLQLQDFHHLDQLPLIKASSFNTVIDTDPFFHGFDFYEVDGKPYDDDDRNGMGCAAMQGFHGGGFLNFDDSGKDLLMELDAASINEDPKPLSIVVADESSCVTADFHKENGVKRDKYGANDTASASAKTPKAKSGKGQWTPEEDRLLIHLVEKYGEKKWSRIAQVVKGRIGKQCRERWHNHLRPDIKKDVWTEEEDRILIEAHAEIGNKWAEMAKRLAGRTENSIKNHWNATKRRQLSRRKCRPTSLLQNYIKSLSLEKGSRSLRNTTAPDIEMDDFSFMDDFGSAPPPCFEMDLHGLKEDFDFAMG
SmMYB66	KF059420	201	9.52	23112.1	ATGGTGAAGGCCGCTTATGTTGATAAAGATGGGTTGAAGAAAGGCGCGTGGAGCGAAGAAGAAGACAATAAATTGAGATCTTATATTGTGAGATACGGTCATTGGAACTGGCGATTGCTGCCCAAATTTGCCGGGCTGCAAAGATGTGGAAAGAGTTGCAGATTGCGATGGATGAATTACCTGAAACCTGGTGTGAAAAGAGGGGAATTCAACCAAGAAGAAAAAGATCTCATCGCCAAACTTCATCAAGAACTCGGAAACAAGTGGTCTGGGATTGCAGCGAAACTGCCCGGAAGAACAGACAACGATATAAAAAACTACTGGATGACGAATCTCCAGAAACGAGATAAATCAAATAAATCGACTGAGATTTCCGACGAAGAAAAATCAAGCAATAAT…	MVKAAYVDKDGLKKGAWSEEEDNKLRSYIVRYGHWNWRLLPKFAGLQRCGKSCRLRWMNYLKPGVKRGEFNQEEKDLIAKLHQELGNKWSGIAAKLPGRTDNDIKNYWMTNLQKRDKSNKSTEISDEEKSSNNRKKIEKSSARSDVTSVDPKSCSRKSEKSKVSNSEMFILESSNSNSSVVLNAFKWDLNLSVEQNGLETL
SmMYB67	KF059421	330	9.13	36720.7	ATGGGCAGGTCCCCATGCTGCGATAAGGTAGGCTTGAAGAAAGGGCCGTGGACGCCTGAAGAAGATCAGAAGCTTCTAGCGTATATCCAAGAACATGGCCACGGCAGCTGGCGTGCCCTCCCTCCAAAAGCTGGGCTTCAGAGATGTGGGAAAAGCTGCAGATTGCGGTGGACGAATTATTTGAGGCCAGATATTAAGAGGGGGAAGTTCAGTCTACAAGAAGAGCAGACCATCATTCAGCTCCACGCCCTTCTAGGAAACAGGTGGTCGGCCATAGCGAGCCACTTGCCCAAGAGGACAGACAACGAGATCAAGAACTACTGGAACACTCACTTGAAAAAACGGCTGGTCAAAATGGGCATCGATCCCACCACTCACAAACCCAAGAACCACGCCCTC…	MGRSPCCDKVGLKKGPWTPEEDQKLLAYIQEHGHGSWRALPPKAGLQRCGKSCRLRWTNYLRPDIKRGKFSLQEEQTIIQLHALLGNRWSAIASHLPKRTDNEIKNYWNTHLKKRLVKMGIDPTTHKPKNHALGCSQPKEIANLSHMAQWESARLEAEARIVRESKQLVSNSYGSQLINAVPPPAARPPCLDILKVWQATWTRRKDVVPAPATLFASAGNLESPTSILNFSDNGLISDAISYVGKAYQDEQNKGIAVLGNSMQLHDQVTVTDPNSATNYTDSLRFPSFLDGFGDVHGSGQADSVVFEDNKVNYWSNILNVVNSPMGSPVF
SmMYB68	KF059422	375	5.38	40938.5	ATGGATGGAGATGTGATTGACGCGGCGGAGCGCGACGAGGGCGGCGCAATGGAGGTGGAGGCGGAGGATGGCGGCGGAGCCGGCGCGAAGGTCCGGGGGCCGTGGTCGGCGGCGGAGGACGCGGTTCTGACGGAGCTAGTGAATAAGTTTGGCCCGAGGAATTGGAGCATGATCGCCGCCGGAATTCCCGGGAGGTCTGGGAAGTCGTGCCGCCTCCGCTGGTGTAATCAGCTCAACCCCTACCTCAAGCGGAAGCCGTTTACTGATGAAGAAGATCGTACAATTATAGAAGCACATAAAGTACATGGAAATAAATGGGCATCGATTGCGAAACTTCTTCCTGGGAGAACAGACAATGCTATTAAAAACCACTGGAATTCTACTTTAAGGCGTATGCAT…	MDGDVIDAAERDEGGAMEVEAEDGGGAGAKVRGPWSAAEDAVLTELVNKFGPRNWSMIAAGIPGRSGKSCRLRWCNQLNPYLKRKPFTDEEDRTIIEAHKVHGNKWASIAKLLPGRTDNAIKNHWNSTLRRMHLKSKPDSSQNCTTEFMRASSDATSSGPALTLFNPSDEMDIWSMENQPKQSEDEAETATNCSLKQPPPFLSNGAFKSLRCSETVESSMMDNEPKQLKDVAQTAKSSCVRHNPSIAEAISHSAEGNHLKDSDPVQKDSPSARATARIRNIEVSDSKFDEPLIPLQCGHCCCQASSREHSSHHNSLLGPEFMDYEEFSEFSSPNLASLATDLSNIASIRRGLEKAGEVCPLANDQLANYGTSLCA
SmMYB69	KF059423	234	5.67	27021.5	ATGGTTAGGGCTCCATGCTGCGATAAAACGGGCCTGAAGAAAGGCTTGTGGACTGCGGAAGAAGATCAAATTCTCATCAACTTCATCACCCAAAATGGGCATCCCAATTGGCGGGCACTTCCTAAACAGGCCGGATTGTTGAGGTGTGGAAAGAGTTGTCGTCTCCGGTGGATGAACTACTTGCGCCCCGATATTAGGAGAGGGAATTTTACCAAACAAGAGGAGGATTCTATCATTCAATTGCATGCACAATTGGGAAATAAATGGTCTGTGATTGCATCAAGATTGTCGGGGCGGACAGATAATGAGATAAAAAATGTTTGGCACACTTACTTGAAGAAGCGAGTCGCCAGAAAATATCAACCCCAACCGCAAATCAAGACCGGAGAAGTTGAATAC…	MVRAPCCDKTGLKKGLWTAEEDQILINFITQNGHPNWRALPKQAGLLRCGKSCRLRWMNYLRPDIRRGNFTKQEEDSIIQLHAQLGNKWSVIASRLSGRTDNEIKNVWHTYLKKRVARKYQPQPQIKTGEVEYSSNQYCQQVELSMPGESLSEVSSAIISDDALMSNLLYKWPEMGESFWLEVFPVEEWSDISDFSSGNNHPDQLRFADSELNMEDCSVWSNVFNKANELTELI
SmMYB70	KF059424	300	8.95	34050.3	ATGAATCTACAGAACCTGATAAACAGTTGCGGCAGTACAAGGAAAGCACCAAGCGCGATGCAGGATTTGACGTTTCTACCCCCGCACCTCCCTAGTGCTCCATCAATGGAGCAGAAGATCAACCTCAGAAATCCATGGCAAATCGACGAAGCGAAGAAGCTGAAAAGCGAAGGTCACGAATTCGAAGAAATCGCGAGAAAATCGAAGCTTTGCGCGAGAGGCCATTGGAGGCCACACGAGGACGCTAGGCTGAAAGAGCTGGTCGCTCAATTCGGCCCCCAAAACTGGAATCTCATCGCTGAGAAACTCGAGGGTAGATCAGGGAAAAGTTGCAGATTGAGATGGTTCAACCAGTTGGATCCTCGAATCAACCGAAGGGCTTTCAGCGAGGAGGAAGAG…	MNLQNLINSCGSTRKAPSAMQDLTFLPPHLPSAPSMEQKINLRNPWQIDEAKKLKSEGHEFEEIARKSKLCARGHWRPHEDARLKELVAQFGPQNWNLIAEKLEGRSGKSCRLRWFNQLDPRINRRAFSEEEEERLLAAHTMYGNKWAMIARLFPGRTDNAVKNHWHVIMARKHREHNSVYRRRKPSFPNLQIPNTCSDQSTVDESAASTCTDLSLTPSSAKHPHFLTRFSPVHHMLNLQNGVNQICANVDHQSDSNSEVSASESVANNRANLYGCGEDEKGKFEKGNMAFIDFLGVGAT
SmMYB71	KF059425	357	6.38	38439.7	ATGGGCCGGTCTCCGTGCTGCGATAAAATCGGGCTGAAGAAGGGCCCGTGGACGCCTGAGGAAGATCAGAAGCTTTTGGCTTACATCGAAGAACACGGCCACGGTAGCTGGAGGGCCTTACCTACCAAAGCTGGGCTTCAGAGATGCGGTAAGAGCTGCAGATTAAGGTGGACTAACTATTTGAGGCCAGATATTAAAAGAGGAAAATTCAGTTTGCAGGAGGAGCAAACAATCATTCAACTGCATGCTCTTTTGGGAAATAGGTGGTCGGCCATCGCGACCCACCTGCCTAAACGAACAGACAACGAGATCAAGAACTACTGGAACACGCACCTGAAGAAACGGCTGGCGAAGATGGGGATTGATCCGGTCACCCATAAGCCCAAAAACGACGCCCTT…	MGRSPCCDKIGLKKGPWTPEEDQKLLAYIEEHGHGSWRALPTKAGLQRCGKSCRLRWTNYLRPDIKRGKFSLQEEQTIIQLHALLGNRWSAIATHLPKRTDNEIKNYWNTHLKKRLAKMGIDPVTHKPKNDALLSSDGQSKSAANLSHMAQWESARLEAEARLVRQSKLRGPASASAASSGSFQAQSSEFASTSSQLHKPGGAARPCLDVLKAWSGGVSAAGVGGELESPTSTLSSAAVGEGSAAFVELVRSSPCDGGLMKEEGEEEWKHLVALPEPAAWASDSEHVPSGNFVEKFTDLLLSTSSGDRRFSDDGGESDNGSGSGGDGGSGDYYEDNKNYWNSILNLVNASPSDSPIF
SmMYB72	KF059426	216	8.67	24552.7	ATGAGAAAACCCAGTGTTGACAAGAATGGAGTGAAGAAAGGAGCGTGGAGTGAAGAAGAAGACAACAAGCTAAGATCTTACATTCTCAGATATGGCCACTGGAACTGGAGATTGCTGCCCAAGTTTGCTGGTCTAGCTAGATGTGGCAAGAGTTGCAGACTGCGATGGGTAAACTATCTTAAACCTGGTCTAAAACGAGGGGGTTTCACCATCGAAGAAGAAAATCTGATCGCTAAACTACACGATGAGCTTGGCAACAAGTGGTCAGCCATGGCGGCAATAATTCCGGGAAGAACTGACAATGAAATAAAGAACTTCTGGCACACACATCTGAAGAAACGCAGCAAAAAGGTTCCAGCAGCTCCGGCATCTCCATCTCCATCTCCATCTGAAAGCAAA…	MRKPSVDKNGVKKGAWSEEEDNKLRSYILRYGHWNWRLLPKFAGLARCGKSCRLRWVNYLKPGLKRGGFTIEEENLIAKLHDELGNKWSAMAAIIPGRTDNEIKNFWHTHLKKRSKKVPAAPASPSPSPSESKGCEKVILESSRGVVWDSEESGGEAEKGESPIQVEFNERGSGTRLLDGFLDSFWTHPFLVDTSYTHHHSFSAFMDQEDAIYLFT
SmMYB73	KF059427	280	8.04	31338.3	ATGGGAAGGGCACCATGTTGTGATAAGAAGGGGTTGAAGAAGGGGCCATGGACTCCTGAGGAAGATGAGAAACTTGTGGAATATATCAAGAAACATGGCCAGGGAAGTTGGCGTTCTCTCCCCAAACTTGCAGGTCTTCTCCGCTGCGGCAAGAGCTGCCGCCTGCGCTGGACCAACTATCTCCGGCCAGACATCCGCCGCGGCCCCTTCACCGCCGACGAAGAGAAGCTCGTCATCCAGTTGCACGCCATCCTCGGCAACAGGTGGGCTGCAATTGCGTCGCAGCTCCCGGGCAGGACGGACAACGAGATCAAGAACTTGTGGAACACGCATCTGAAGAAGCGGCTGCTCCAGATGGGCATCGATCCGCGGACCCACGAGGCCTCGTCCTCGTCGGCC…	MGRAPCCDKKGLKKGPWTPEEDEKLVEYIKKHGQGSWRSLPKLAGLLRCGKSCRLRWTNYLRPDIRRGPFTADEEKLVIQLHAILGNRWAAIASQLPGRTDNEIKNLWNTHLKKRLLQMGIDPRTHEASSSSAACPQSRHMAQWETARLEAEARLSKESMFLASSSPPGAATSRNPEGGDYFLRLWNSEVGETFRKLRKEASGRTDESPSSSSTKCSTLSEATVKVEKSSCVEDVSCSSNEMEEDSSESALQLLLDFPTNNDMSFLSQPDCFGFFPPNFF
SmMYB74	KF059428	300	5.41	33688.9	ATGGGGAGGCCCCCTTGCTGCGACAAAGCCAACGTGAAACGAGGGCCGTGGACGCCTGAGGAAGACGCCAAGATCCTCGCCTACGTAGCCAGCCACGGCATTGGCAACTGGACCTTAGTCCCTCAGAAAGCAGGCCTTAATAGATGTGGCAAGAGCTGCAGACTTAGATGGACTAACTATCTCCGCCCCGATCTCAAACACGACGGCTTCACCCCCGAAGAGGAAGACTGCATTCTTGAAATGCACAAGACTATTGGCAGCAGGTGGTCTCTGATAGCTAGGCGGCTGCCGGGGAGAACAGACAACGACGTGAAGAACTACTGGAACACGAAGCTGAAGAAGAAGCTGACCAAGATGGGGATTGATCCCATCACACACAAGCCTTTCTCTCAGCTGTTT…	MGRPPCCDKANVKRGPWTPEEDAKILAYVASHGIGNWTLVPQKAGLNRCGKSCRLRWTNYLRPDLKHDGFTPEEEDCILEMHKTIGSRWSLIARRLPGRTDNDVKNYWNTKLKKKLTKMGIDPITHKPFSQLFSEYGRISGSPITRNRNPFLQTQTGRWVQGNNEPQKIDHFTSYDVVFAQENVVQPCVFNEASSSASASAAALFSSSFSCEASRAPTVPASPFSCNEEYIVECKNVEMLGLGLGNEGVALQEDGNLVSENEVCVDKSESAADTFVEDMLARDMEIRLQFPEIFDENYDY
SmMYB75	KF059429	225	5.84	26252.9	ATGGGAAGGCAGCCTTGTTGTGACAAGATTGGACTCAAGAGAGGTCCATGGACGATTGAGGAAGACCACAAACTCATGATTTTCATTCTCAACAATGGCATTCAATGCTGGAGAATGGTCCCCAAGCTTGCAGGTTTATTGAGATGTGGGAAGAGCTGCAGATTGAGATGGATTAACTATTTGAGGCCTGATTTGAAAAGAGGGGCATTTTCTGAAATTGAAGAGAATCAGATTATAGAGCTACATGCCCGCCTTGGCAACAGGTGGTCGAAAATAGCCTCACATTTTCCAGGGAGAACGGACAACGAGATCAAAAATCATTGGAACACGAAGATCAAAAAGAAGCTAAGGCTCCTTGGAATCAATCCTGTGACACACCAACCAGTCGACAAGAAACAA…	MGRQPCCDKIGLKRGPWTIEEDHKLMIFILNNGIQCWRMVPKLAGLLRCGKSCRLRWINYLRPDLKRGAFSEIEENQIIELHARLGNRWSKIASHFPGRTDNEIKNHWNTKIKKKLRLLGINPVTHQPVDKKQEIVEQNEQEKVDGLEESKGDDRNDVVESCQSETSSDHLMNNYEIMSTITNMDMDTFSLQASFKLMDYSTHVEEWVEGVDSMIFWDGIDQQLF
SmMYB76	KF059430	230	9.06	26006.6	ATGGGAAGGTCTCCTTGCTGTGAGAAAGCTCACACAAACAAAGGGGCGTGGACTAAGGAAGAAGACGATCGGCTGGTGGCCTACATCCGCGCCCACGGCGAGGGATGCTGGCGCTCGCTCCCTAAGGCCGCCGGGCTCCTCCGCTGCGGCAAGAGCTGCCGCCTCCGCTGGATCAACTACCTCCGCCCCGATCTCAAGAGAGGCAACTTCACCGAAGAAGAAGACGAACTCATCATCAAACTCCATAGCCTTCTCGGCAACAAATGGTCTCTTATTGCTGGGAGATTGCCGGGGCGGACGGACAACGAGATCAAGAACTACTGGAACACGCACATCAGAAGAAAGCTGGTGAGCCGAGGCATTGATCCCACTACGCATCGCCCCATCAATGAGGCTGAG…	MGRSPCCEKAHTNKGAWTKEEDDRLVAYIRAHGEGCWRSLPKAAGLLRCGKSCRLRWINYLRPDLKRGNFTEEEDELIIKLHSLLGNKWSLIAGRLPGRTDNEIKNYWNTHIRRKLVSRGIDPTTHRPINEAEAQPATTISFNSSNKLLGEEERCSPKCPDLNLDLRISPPYQQEPFKTGTSSRSSTLCFACSLGIQNSKDCSCTNTTNSGFDFLGLKSGVLDYRRLEMK
SmMYB77	KF059431	217	8.67	25691.5	TGTAGTAGAGGGCATTGGAGGCCTGCAGAAGATCAGAAGCTAAGAGAATTAGTTGAAAGATATGGACCTCATAACTGGAATGCTATTGCTCAACATCTTCCTGCACCTAGATCAGGAAAAAGTTGTAGGCTGAGATGGTTCAATCAGCTGGATCCAAGAATCAACCGGCGGCCGTTCACGGAGGAGGAGGAGGAGCGCCTCCTCGGCTGCCACCGGATTCACGGGAACCGGTGGGCGATAATCGCCCGACACTTCCCCGGGCGGACTGATAACGCCGTGAAGAACCACTGGCACGTTATCATGGCCAGAAAATGCAGAGAGAGATCAAAATTCCACGCCAAACATGAAAATGTTTTCCTAGGAAATAATCTGAGGTTTAGCCCTCTTGTAACGGAGCTT…	CSRGHWRPAEDQKLRELVERYGPHNWNAIAQHLPAPRSGKSCRLRWFNQLDPRINRRPFTEEEEERLLGCHRIHGNRWAIIARHFPGRTDNAVKNHWHVIMARKCRERSKFHAKHENVFLGNNLRFSPLVTELHQSHHKLLHHQERSGKSVEFYDFLQVNTDSNRSSEVIDDAIRRRENDEDEEVDQQSVYHCNINQTNNNSPSSLPFIDFLSLGNN
SmMYB78	KF059432	550	5.7	60053.9	ATGAGAATGTCGAGCGAAAGTGATGAGAGGACGAAGCCCAACAGTGGCGTAGATTCCCCATCTGTTGATGATGGTATTGAAGGAAATGTCGGAGGGAATGGCCCGCTTAAAAAAGGTCCTTGGACTTCTGCTGAGGATGCAATTTTAGTTGAATATGTTACAAAACACGGAGAGGGGAACTGGAATGCAGTACAGAAACACTCGGGGCTTGCCCGCTGTGGAAAAAGTTGTCGTTTGAGGTGGGCGAATCACCTCAGACCAGATCTTAAGAAAGGTGCATTTACGCCTGAGGAGGAGCGTCGCATAATTGAACTCCATGCCAAGATGGGAAATAAATGGGCTCGAATGGCTGCTGAGTTGCCTGGCCGCACGGATAATGAGATTAAGAATTACTGGAAC…	MRMSSESDERTKPNSGVDSPSVDDGIEGNVGGNGPLKKGPWTSAEDAILVEYVTKHGEGNWNAVQKHSGLARCGKSCRLRWANHLRPDLKKGAFTPEEERRIIELHAKMGNKWARMAAELPGRTDNEIKNYWNTRIKRRQRAGLPIYPADICLQSLNDNLQSDDMSNLSSGNVHHPELMPINNFDIPAVEFKNMELNHHIYTPALLDFPASNLLDIPASSLLTQSLNSSYHNKSLLPTVHPSKRLRGSEPMFPGLNAPICNVFPGGNQYHIDSSMQIGKSSVFSAYDQNPAADHARTSSLPNGSHAISNGNSSSEPSWAMKLELPSLQTQMGTWGSPSPSSPLPFFESVDILIQTPPNEHMNSCNLSPQNSGLLDAVLYESETMRNSKSNGGVQQTPHA…
SmMYB79	KF059433	245	5.67	27809.8	ATGGTGAAACCACCTACTTTCGACAGCAATGGGATGAAGAGAGGCGCTTGGAGTAAAGAAGAAGACGACAGACTGAGGGCTTTCGTTTCCGAATTCGGGCACAACAACTGGCGCCTGCTGCCGCTCTTAGCCGGTTTGGCAAGATGTGGGAAGAGCTGTAGATTGAGGTGGGTGAATTATCTGAAACCCGGTCTAAAAAGGGAAAAATTCACTAAACACGAAGAGGATCTCATCATCAAATTGCACAACCAACTCGGAAACAAGTGGTCCGCCATCGCTGGGAAGCTCCCCGGGCGAACCGACAACGAGATCAAGAACTACTGGCACGCGCACATAAAGAAGCGCGGCCGACGAGGCAAGAACAGCATCCGAGCTCCATCAATGGCGCATGACAATAAT…	MVKPPTFDSNGMKRGAWSKEEDDRLRAFVSEFGHNNWRLLPLLAGLARCGKSCRLRWVNYLKPGLKREKFTKHEEDLIIKLHNQLGNKWSAIAGKLPGRTDNEIKNYWHAHIKKRGRRGKNSIRAPSMAHDNNAESSTSSSSSSSSSSCVATDDHQQESSSPADMDSLSSIADLYTFARAQDDLSIPDLLSDLPPFSVEEFRDFDFLFQEMQNDDSSNDSADFEGRLNFWSDQSFGEDVLDIKLW
SmMYB80	KF059434	526	5.25	57035.1	ATGGGCCGCAGCAGTACTGCAGAGAGTGAAGATGGCGTACTCTCTGCTGATTCACCTCTGAGTAACGATGGCGATAATTTTGGCGGAAGTTCTAATGGCGGCGTTGTTCTTAAGAAAGGTCCTTGGACATCGGCCGAGGATGCGATTTTAGTTGAGTACGTGAAGAAGCATGGAGAAGGCAATTGGAATGCAGTTCAGAAACATACCGGGCTTGCACGGTGTGGGAAAAGCTGCCGGTTGCGGTGGGCTAATCACTTGAGGCCAAACCTGAAAAAAGGAGCATTTACATCAGAAGAAGAACGGCTCATAATCGAACTTCATGCCAAGATGGGAAACAAATGGGCACGAATGGCAGCACATTTGCCAGGGAGGACAGACAATGAGATAAAAAACTATTGG…	MGRSSTAESEDGVLSADSPLSNDGDNFGGSSNGGVVLKKGPWTSAEDAILVEYVKKHGEGNWNAVQKHTGLARCGKSCRLRWANHLRPNLKKGAFTSEEERLIIELHAKMGNKWARMAAHLPGRTDNEIKNYWNTRIKRRQRAGLPLYPSDLCLQSLPENQQLSSPRIYGGDKACNDILQNNGYRAPDIMFDSYNILTFAPEVPGIPGSVSMGNSFASPHSYGFVPQTIGVPDRAREPDEPMSDYGSGGVNEAPTFNRTRTDSCVNKSFQSFGLCFPYDPDHTKKLLSSGVNQDTPFMSDVTFSASEHFADAQKSELPSLQYQETGLGVWDPPPESFDSLVQSPLSGPLPSHCPSPGSSGLLEDLIYEAKALGKLENQSSAWATSSNVSHGEVTDGSAF…
SmMYB81	KF059435	258	5.3	29611.1	ATGGATGCCATAAATTTGGAAGCCACAAATGGCATCTTAGGTGAGAGTGATAATAATAAAGAAGAGATTTTAAGCTTGAAAAAAGGTGCATGGTCTTCTCATGAAGATTCTCTACTCATCAACTACATCGCCATTCATGGCGAAGGCCGTTGGAATTTTGTTGCTCGAGACTCAGGGTTGAGGCGAACGGGGAAGAGCTGTAGATTGAGATGGAAAAACTACTTACAACCAAATGTGCGACGAGGGAATTTCACACTTGAGGAGCAGCTTCGTATTATGGAGCTTCACTGCCTCTATGGAAATCGGTGGTCGAGAATAGCCAAATTCTTGCCTTATCGAACAGACAACGAGATCAAGAACTATTGGAGAAGTCGAGTTGTGAAGCATGCAAAGCAGCTG…	MDAINLEATNGILGESDNNKEEILSLKKGAWSSHEDSLLINYIAIHGEGRWNFVARDSGLRRTGKSCRLRWKNYLQPNVRRGNFTLEEQLRIMELHCLYGNRWSRIAKFLPYRTDNEIKNYWRSRVVKHAKQLKYDTNSAELREFGRDIWLSEKIDASQSQCNTNNVGDEILMNHEEALQMDYWGNLCDNIIPLEIIEANQIAATDNLSEHSGCGLYSSTLFQLQSHGLDSVDGSDHNPCCFTCGELSNMLLSDDYLL
SmMYB82	KF059436	318	6.73	35378	ATGGGGCGACTCCCCTGCTGCGAGAAAGACAACGTCAAGCGCGGCCAGTGGACTCCCGAGGAGGATCAGAAGCTCTCCTCCTACATCGCCCAACACGGCACCCGCAACTGGCGCCTCATTCCCAAGCATGCTGGCCTTCAGAGATGCGGGAAGAGCTGCAGACTGCGATGGACTAACTACCTCCGCCCCGACCTCAAGCATGGCCAGTTCTCCGAAGCTGAAGAGCACACCATAGTCACTCTCCATTCCGTTCTTGGAAATCGATGGGCTGTGATCGCTGCGCAGCTTCCCGGGCGAACGGACAACGACGTGAAGAATCATTGGAACACGAAGCTGAAGAAGAAACTCTCCGGCATGGGGATTGATCCGGTGACGCACAAGCCCTTCTCCCACCTCATA…	MGRLPCCEKDNVKRGQWTPEEDQKLSSYIAQHGTRNWRLIPKHAGLQRCGKSCRLRWTNYLRPDLKHGQFSEAEEHTIVTLHSVLGNRWAVIAAQLPGRTDNDVKNHWNTKLKKKLSGMGIDPVTHKPFSHLITEIATLPPPQVPNLAEAALGCFKDEMLHLLTKRRINIQLQQYGGGGVPAGMKHEDGKDETIEKIKFGLSKAIKETGMPPLDKPWEPVGATSGYIGGVFGSFPGSDNGFHYELASLDNEGGASPWGQSMCMAAEHHHGGLHEKVAEEERGGEDSVNRKETRNGESMFNSECSLWDLQSNDLMNPMI
SmMYB83	KF059437	284	7.65	31679.4	ATGGGAAGGGCTCCATGCTGTGACAAGGCAAATGTGAAGAAAGGGCCATGGTCACCTGAAGAAGATGCAAAGCTAAAGGAATACATAGAGAAGCATGGCACTACTGTTGGCAATTGGATTGCTCTCCCTCAAAGAGCTGGTCTCAAAAGATGTGGGAAAAGCTGCAGATTAAGATGGCTCAACTACCTCAGACCAAACATCAAACATGGAGAGTTTTCTGATGATGAAGATAGAATCATTTGCAGCCTCTTTCATCGCATTGGAAGCAGGTGGTCAATAATAGCAGGCCAATTACCAGGCAGAACAGACAACGACATCAAGAACTACTGGAACACGAAGCTGAAGAAGAAACTACTCGGAAACAATATCATCTCTCCTCCATCTCCATTTCTCCCAAAT…	MGRAPCCDKANVKKGPWSPEEDAKLKEYIEKHGTTVGNWIALPQRAGLKRCGKSCRLRWLNYLRPNIKHGEFSDDEDRIICSLFHRIGSRWSIIAGQLPGRTDNDIKNYWNTKLKKKLLGNNIISPPSPFLPNLNSQIPSPYDHQYVNTNSFRAFSTTAAGIDPPSLISSGFMHGNYNNQVIFGGGGEASCSSSDGSCSANNQIGENLGFHHQSYLGNHDETQKFFITEANGYDHSKGGIFSHGNPLDYSMEDIKQLISTNHISTNLNFFVDEIKTEPGTTLYY
SmMYB84	KF059438	317	5.93	35669.8	ATGGGAAGAACACCTTGCTGCGACAAAAATGGCCTCAAGAAAGGCCCGTGGACTCCCGAAGAAGACGAGAAGCTCAGTCGATACATCCACGCCCACGGCGCTGGAAATTGGAGAAATCTTCCCAAAAATGCTGGGCTTCAAAGATGCGGAAAGAGTTGTCGACTGCGCTGGACCAATTATCTGAGGCCAGATATCAAGAGGGGAAGATTCTCATTCGAGGAAGAAGAAACTATAATCCAACTCCATAGCGTACTCGGCAATAAATGGTCGGCCATCGCAGCACGTTTACCGGGACGAACCGACAACGAGATCAAGAACTACTGGAACACGCACATCCGGAAGCGGCTGCTCCGGATGGGGATCGACCCGGTGACCCACGCGCCGCGGCTCGACTTGCTC…	MGRTPCCDKNGLKKGPWTPEEDEKLSRYIHAHGAGNWRNLPKNAGLQRCGKSCRLRWTNYLRPDIKRGRFSFEEEETIIQLHSVLGNKWSAIAARLPGRTDNEIKNYWNTHIRKRLLRMGIDPVTHAPRLDLLDLTSTLLNSPQLSLLRLLNPEALRLAMTLASCNGGGEAQLMLNSQLQNQLQQAAPPIQPNHFEYIIGQQIPPNQSNINSYHNQPQYQQLFQENVMPAANASDHRSFPADFGYDQIRADLSENSSFQSMNTNSSSSSDNNSAPTFDSASAVINGGGGEDERESFCSNLLKFEIAESWDLDDFLEI
SmMYB85	KF059439	306	6.07	34474.4	ATGGGAAGAACACCTTGCTGCGACAAAAATGGCCTCAAGAAAGGCCCGTGGACTCCCGAAGAAGACGCGAAGCTCACTCAATACATCCACGCCCACGGCGCCGGAAATTGGAGAAATCTTCCCAAAAATGCCGGGCTTCAAAGATGCGGGAAGAGTTGTCGACTGCGCTGGACCAATTATCTGAGGCCAGATATCAAGAGGGGAAGATTCTCATTCGAGGAAGAAGAAACCATAATCCAACTCCATAGTGTTCTTGGCAACAAATGGTCGGCCATAGCGGAACGTTTGCCGGGAAGAACGGACAACGAGATCAAGAACTACTGGAACACACACATCCGGAAGCGGTTGCTCCGGATGGGGATCGATCCGGTGACCCACGCGCCGCGGCTCGACCTGCTC…	MGRTPCCDKNGLKKGPWTPEEDAKLTQYIHAHGAGNWRNLPKNAGLQRCGKSCRLRWTNYLRPDIKRGRFSFEEEETIIQLHSVLGNKWSAIAERLPGRTDNEIKNYWNTHIRKRLLRMGIDPVTHAPRLDLLDLSSLFNSPQLSLLRLLNPEALRLAATLVSSNGGVDAQLMLNSQLQNQLQAAPPIQPNHFENIIIDQQIPPNINNNSFHNHQSQYQQVFQDDLMPTANASDFGQIRADLSENSSFQSMNTNSSGSNNNNFNSLSSSPTLNSIGNGGGEDERESFCSDLLRFEIPESLNFDDFM
SmMYB86	KF059440	313	9.13	35000.6	ATGGTAAGATCCAACGGTCACGAGAAGATGGAGTTGAAGAAAGGTCCATGGACTCGTGATGAAGATCAGAAGCTTCTTGCTTATATTGAAGAACATGGCCATGGAAGCTGGCGTGCCCTTCCTGCAAAAGCTGGGTTACAAAGATGTGGGAAGAGCTGCAGATTGAGATGGACTAACTATCTAAGACCTGATATCAAGAGAGGCAAATTCAGCTCCCAAGAGGAGAAGGCCATTATTCGACTCCATGCCCTTCTAGGCAACAGGTGGTCAGCCATAGCCACCCATCTGCCGAAGAGGACTGACAACGAGATCAAGAACTACTGGAACACCCGGCTGAAGAAGCGGTTGACCCGGATGGGGATCGACCCGGCCACCCACAAGCCGAAGGAGAACCCGGCC…	MVRSNGHEKMELKKGPWTRDEDQKLLAYIEEHGHGSWRALPAKAGLQRCGKSCRLRWTNYLRPDIKRGKFSSQEEKAIIRLHALLGNRWSAIATHLPKRTDNEIKNYWNTRLKKRLTRMGIDPATHKPKENPAGSAQSRQAAVVSHMAQWETARLEAEARLVRESRLLSKLQLLHKTAVQQPPLLPPPPAAATTPACLDVLKAWQACNGFALDSPTSTLNFSGNSFAGAAADAGKVNGYVPEKGRFEDSAQENSCFYYSMHNVLEGSMDPTLLSSDCYNSTSTSSYTGEFEDNKNYWNELLNLVSSPVESPVF
SmMYB87	KF059441	266	6.3	30225.1	ATGGGGAGATCTCCGTGCTGCGACGAGAGTGGTCTGAAAAAGGGGCCATGGACTCCCGAAGAAGACGATAAACTCATAAACTACATCCACAAACACGGCCACGGCAGCTGGCGCGCTCTCCCCAAACTTGCAGGTTTGAACAGATGTGGTAAGAGCTGCAGACTGCGATGGACTAACTATCTCCGCCCGGATATCAAGAGAGGCAAATTCTCCCAAGAAGAGGAGCAAACCATCCTCAATCTCCACGCCATTCTTGGCAACAAGTGGTCGGCGATCGCCACACACCTCCCGGGGAGAACGGACAACGAGATCAAGAACTTTTGGAACACTCATCTGAAGAAGAAACTGATACAAATGGGGTTCGACCCGATGACCCACCGGCCGCGCACCGACATCTTC…	MGRSPCCDESGLKKGPWTPEEDDKLINYIHKHGHGSWRALPKLAGLNRCGKSCRLRWTNYLRPDIKRGKFSQEEEQTILNLHAILGNKWSAIATHLPGRTDNEIKNFWNTHLKKKLIQMGFDPMTHRPRTDIFSSLPHLIALANLIENPSWEDQAMRIHNDALHMARLNNYLTYILQPPSSDLLLNLPPQQQQHQPYNFQDSLAFAHMPDLTAAEPDASWMAPLTETSITNTNTNTNTGDACSTSSYGGAQIWSELLDDPFFQEIA
SmMYB88	KF059442	278	8.41	30578.6	ATGGGACATCACCACACATGCTGCAACAGACAGAAAGTGAAGAGGGGTTTGTGGTCGCCTGAGGAAGATGAGAAGCTCATGAACTACATTTCCACCTTCGGCCATGGCTGCTGGAGCTCAGTCCCTAGGCTTGCTGGGCTTCGGAGATGTGGGAAGAGCTGCAGATTGAGGTGGATAAATTATCTGAGGCCTGATCTCAAGAGAGGGAGTTTTTCAAGACAGGAAGCAACTATCATTGTTGAGCTTCACAAAGTACTAGGAAACAAGTGGGCACAGATTGCTAAGCATCTGCCAGGAAGAACAGACAATGAAGTGAAGAATTTCTGGAACTCCAGCGTGAAGAAAAAGTTCGTGAGTGCCAATGCAAATCATCACAGTTTGTCCGAAAACGTGAATCTT…	MGHHHTCCNRQKVKRGLWSPEEDEKLMNYISTFGHGCWSSVPRLAGLRRCGKSCRLRWINYLRPDLKRGSFSRQEATIIVELHKVLGNKWAQIAKHLPGRTDNEVKNFWNSSVKKKFVSANANHHSLSENVNLGGGGGSSSSDTSILMNNFIPNRRIPLIQPFQSYPLMQPFSLAPQSFPYLNSLLMAGDLQPPSCNNCPIFDINSASAQPPFFEDIAGIDASFMAAPPSPLRYLDALVAELESPIPDSDTSSAASSCSGGGSFFDDAAFVSFWGAQP
SmMYB89	KF059443	226	7.11	25609.9	ATGGGAAGAGCACCTTGTTGTGACAAAAGTAAGGTGAAGAGGGGGCCATGGTCTCCTCAAGAAGACTCCACTCTCAGAGACTATGTTGAGAAACACGGCACTGCTGGAAGCTGGATTTCTTTGCCTCAAAAAGCAGGGCTGAAGCGATGCGGCAAGAGCTGTCGGCTGAGATGGCTAAATTACCTTAGGCCCAACATCAAGCATGGTGGCTTCACTCACCAAGAAGACACCATCATACTCGCACTCTATCATAACATCGGAAGCAGGTGGTCAGTGATAGCTTCACAGCTCCCAGGAAGAACAGACAACGACGTCAAGAACTACTGGAACACCAAGTTGAAAAAGAAGTTAGCAACCAACCACCTCGCCGCCGCCGCCGCCACCATTAACTCAAACATG…	MGRAPCCDKSKVKRGPWSPQEDSTLRDYVEKHGTAGSWISLPQKAGLKRCGKSCRLRWLNYLRPNIKHGGFTHQEDTIILALYHNIGSRWSVIASQLPGRTDNDVKNYWNTKLKKKLATNHLAAAAATINSNMLPYFPFDANSYQHSQIPLPALVEAPENALLPSAPATLSPPFINADGSCEEDAFLLDFMPNYDLLDAFDFHDKFNHQIDYHLQQEQPIYQSFTY
SmMYB90	KF059444	247	5.81	27881.1	ATGGTGAGGCCAGCTTCCATTGACAAAAATGGAATGAGAAGTGGAGCTTGGAGTGAAGAAGAAGACAACAAATTGAGGGCTTGTATTAATCAATTCAAGAACCACAAGGTCCCCAACTGGCGGTTGCTGCCGTCGGTCGCCGGGCTGAAGAGGTGCGGGAAGAGTTGCAGGCTGCGTTGGGTGAACTATTTGAAGCCTGGTCTCAAACGTGGCAACTTCACCAAAGATGAAGAAAATCTCATCATTCAACTACACAATCAACTTGGAAACAAATGGTCAGCCATTGCTGCACACTTTCCCGGAAGAACTGACAACGATATCAAGAACTACTGGCACGCCCACGTGGCGAAACGGCGCAACGGCTCGATGAAGATTCGGAATCTGGCTCAGGAAGAGCAA…	MVRPASIDKNGMRSGAWSEEEDNKLRACINQFKNHKVPNWRLLPSVAGLKRCGKSCRLRWVNYLKPGLKRGNFTKDEENLIIQLHNQLGNKWSAIAAHFPGRTDNDIKNYWHAHVAKRRNGSMKIRNLAQEEQSSDSNSSTITTGLNQNTPAPSKVALLISQLGLENIGVFESNADSDFNPAAAAADDDDLYQHKFFDEQEFDHEQVCSLLDWGDLSAAKSQLDFMSEPVDKDDFFNINFGDVLWGI
SmMYB91	KF059445	288	4.98	32899.1	ATGGGAAGACAGCCGTGCTGTGACAAGGTTGGTCTGAAGAAAGGGCCATGGACTGCTGAGGAAGACAGGAAACTCATCAACTTTATTATTACTAATGGCCAATGTTGCTGGAGAGCTGTCCCTAAACTTGCAGGGCTACTGAGATGTGGGAAGAGTTGCCGATTAAGATGGACAAATTATCTGAGGCCAGATGTGAAGAGAGGGCTGCTTTCCGAATATGAAGAGAAGATGGTTATTGATCTTCATGCCCAGCTTGGAAACAGATGGTCCAAAATTGCTTCTCATCTCCCAGGAAGAACAGACAATGAGATCAAGAATCATTGGAACACCCACATTAAAAAGAAGTTGAGGAAAATGGGAATCGACCCCCTCACCCACAAGCCTCTGCCACCGCCCACC…	MGRQPCCDKVGLKKGPWTAEEDRKLINFIITNGQCCWRAVPKLAGLLRCGKSCRLRWTNYLRPDVKRGLLSEYEEKMVIDLHAQLGNRWSKIASHLPGRTDNEIKNHWNTHIKKKLRKMGIDPLTHKPLPPPTVEQPPPEESNKVEQVINPAAESATDEVNEIVDSFKFDPMELVNNDFCIDEIPVMEPHEILLSCDDSSSLTPSSSSSSSSSSSSSYSPKQVLDELHFSPNFDDYYSEMMMNSIWSDDFSCLDLLINDCESEGKRDYVTSVEHYPIMVMDEDYSWNF
SmMYB92	KF059446	326	6.53	37264.5	ATGGGCCGCAATTCCTGCTGTGTGAAGCAGAAGCTCAGGAAAGGGCTGTGGTCGCCCGAAGAGGATGAGAAGCTCTACAATTACATCACCAGATTCGGCGTCGGCTGCTGGAGCTCAGTGCCTAAATTAGCAGGATTGCAAAGATGTGGAAAAAGCTGCAGATTGAGATGGATTAACTACTTGAGGCCTGATCTCAAAAGAGGCATGTTTTCACAACAAGAGGAAGATCTTATCCTTAATCTCCACCAAGCTTTAGGCAACAGATGGGCTCAAATAGCGGCGCAATTGCCGGGAAGAACAGACAATGAGATCAAGAATTTTTGGAACTCGAGCTTGAAGAAGAAGCTCCTGAAGCAAGGGGTTGATCCCAACACGCACAAACCAATGATGAGCATCAAA…	MGRNSCCVKQKLRKGLWSPEEDEKLYNYITRFGVGCWSSVPKLAGLQRCGKSCRLRWINYLRPDLKRGMFSQQEEDLILNLHQALGNRWAQIAAQLPGRTDNEIKNFWNSSLKKKLLKQGVDPNTHKPMMSIKDERESSSVDLRSSSSLQINNHGLQTSGSETYNLSSLLCNSNAAGPKMRENFSNKQVYDPLFLSEFQANVDPDGFQSNFLSHSNHNNPININPICGFNSMPDLTNFDIHHHKESPILNFHHSIMMHTATAEHDNNNNSNNNNNAFSWDDEGKLDSVFQFQFSGIQIEERNHDGKLQNNPISDDDFGAYVFDHRM
SmMYB93	KF059447	162	10.12	19066	ATGAGGAGGAAGCAGAATTACAATAAAGGATGTGCATGGACTAAGCAAGAAGATGAGAAATTGATCCACTATATCACCATTCATGGTCAAGCCCGTTGGAGCACCCTACCTAAGGCTGCTGGGTTAGAAAGGTGTGAAAAGAGTTGCAGGCAAAGATGGATCAAGTACCTGAAACGTGAAAACTTCTGCGTGGATGAAGAAGACCTCATCATCAAGCTCCACGCTCTCCTCGGCGATCGGTGGTCTCTGATCGCGGGGCGGTTGCCGGGGCGGACGGAGAAGGAGGTGAAGAAGTACTGGAACTCGCACATAAAGAGGAAGTTAATTAGAGCAGGAATAGATCCAAACAAGCATCGCATTCATCAAAAAATCATCCAAACTACTGCCAAATCATCATCA…	MRRKQNYNKGCAWTKQEDEKLIHYITIHGQARWSTLPKAAGLERCEKSCRQRWIKYLKRENFCVDEEDLIIKLHALLGDRWSLIAGRLPGRTEKEVKKYWNSHIKRKLIRAGIDPNKHRIHQKIIQTTAKSSSSVSSSSTDFNLHFQTPIRPRVYSATHQTK
SmMYB94	KF059448	324	5.83	36078.2	ATGAGGAAGCCTGAGCATAATAATGTGATGATGGTGAAAGACAAAGTGAATAACAATGGTGGTGCAATAATGAAGGCGAAGCTGAGGAAGGGGCTGTGGTCTCCCGAGGAAGATGAGAAGCTGATGAATTACATGGTGACGAATGGGCAAGGCTGCTGGAGCGACATTGCCAGAAATGCGGGGCTGCAGCGCTGCGGCAAGAGCTGCCGCCTCCGTTGGATCAACTATCTCCGCCCCGATCTCAAGCGCGGCGCCTTCTCCCCTCAGGAGGAGCATCTTATCATCCATTTGCATTCCATTCTTGGCAACAGGTGGTCTCAGATTGCAGCACGTCTTCCCGGAAGGACTGACAACGAGATCAAGAACTTTTGGAATTCTACGATCAAAAAGAGGTTAAAG…	MRKPEHNNVMMVKDKVNNNGGAIMKAKLRKGLWSPEEDEKLMNYMVTNGQGCWSDIARNAGLQRCGKSCRLRWINYLRPDLKRGAFSPQEEHLIIHLHSILGNRWSQIAARLPGRTDNEIKNFWNSTIKKRLKNAGNTTTSSSPNNSDSSDHQLKASVGGGGTVFMQEYEVGGVCMDSSSSSCSSMATQFGNPFNPNHQHHFNNNNIFDVNGVVPMFNLQHEVGGGVLGDYGEMEPYVMALENDLSVPGLEVNNTTSNFDNNITSVNDSHYINNNDNNQSIKVEELVGAAGNHWQGETFKMGELDWEGLLANVSSLPYLDFHLE
SmMYB95	KF059449	256	5.63	28066.4	ATGGTAAAAACCAGCAGCTCCGAATTGCATAAGGCTGCTTGGAACGAAGATGGAGATGCAAAAATGGCTGCTGCGTTTGCTTCCAAGCAGCGAGGAACAGGTAACTGGACAACTTCTTCCAAGAGATCAGGGCAGAGAAGAAGTGGGAAGAACTGTAGAGAGAGATGGGGCAATAATCAGAAGCCTGCAGATCCAAAGCTCAAGAGCTTCACCCCTCAAGAAGAGGAGCTCATCATCCAGCTGCATGCCGTCCTCGGTAGCAGGTGGCCAATCATAGCCCAACAACTGCCGGAAAAGACAGAGAGCGACGTGAAAATCCTATGGAACAGCAAACTGAAGAAGAAGCTGTCAGCAATGGGGATAGATCCGGTGACTCACAAGCCCTTCTCTCAGATCCTG…	MVKTSSSELHKAAWNEDGDAKMAAAFASKQRGTGNWTTSSKRSGQRRSGKNCRERWGNNQKPADPKLKSFTPQEEELIIQLHAVLGSRWPIIAQQLPEKTESDVKILWNSKLKKKLSAMGIDPVTHKPFSQILADYGSMGAFRLHPLSRDLKGALPAAAGPVKAELSDPQLDAEEASASSFSWSDFFLEEAFAAQQNGGHFDDDEILQGKGDTKIDGAAGFDAAPSSSSAFVEAMIGKQDEMCSQLPCFYEEPFYY
SmMYB96	KF059450	285	6.09	32171.4	ATGATGGAAGGCAAGAGAAGGATGGCGCACGACGATGAACTGCGCGACATAAAGAAAGGTCCATGGAAAGTGGAAGAGGACGAAGTCCTCATAAACCACGTGAAGAAATACGGCCCCCGTGATTGGAGCTCCATTCGATCCAAAGGCCTCCTCCGCCGCACCGGCAAGTCCTGCCGCCTCCGCTGGGTCAACAAACTCCGCCCTGACTTGAAGACGGGGATGAAGTTCTCGGCCGATGAGGAGAGGACGGTGATCGATCTGCAAGCGCAATTCGGCAACAAATGGGCGAAAATCGCGACGTATTTGCAGGGAAGAACAGACAACGACGTGAAGAATTTCTGGAGCAGCAGGCAGAAGCGCCTCGCGAGGATTCTGCACACCTCCACTGCTCCATCGTCG…	MMEGKRRMAHDDELRDIKKGPWKVEEDEVLINHVKKYGPRDWSSIRSKGLLRRTGKSCRLRWVNKLRPDLKTGMKFSADEERTVIDLQAQFGNKWAKIATYLQGRTDNDVKNFWSSRQKRLARILHTSTAPSSSKSHKTTKHLQTPPFDFIPSLKATKLEEEFAASSMETVPFGEVVYPSPISAVPVEQQPYVAFPQFPMLPPDYPPLLEGQDFIGRLGAPNFLDDELGHSALGTAQVPIAPSFQASGTSESHDAVDIDSLMDDDFPPIDLFDQIEPLPSPSHWS
SmMYB97	KF059451	274	5.66	30654.1	ATGGGAAGAGCGCCGTGCTGTGAGAAAGTGGGGTTGAGGAGAGGGAGATGGACTGCAGAAGAAGACGAAAAGCTTACAAAATATATTGAGGAAAATGGTGAAGGCTCATGGAGATCATTGCCCAAGAATGCAGGGTTACTTAGATGTGGAAAGAGTTGCAGACTGAGATGGATCAATTATTTGAGGTCTGATGTTAAGAGAGGAAATATATCTGCTGAAGAAGAAGAAATCATCATTAATCTCCATGCATCTAAGGGGAACAGGTGGTCACTAATCGCGGCGCATTTGCCGGGTAGAACAGACAATGAAaTAAAAAaCTACTGGAATTCCCATTTGAGCAGAAAAATCCACAGTTTCCGGCGCCCCAATCCCAACTTCATCCCGCCGCCGCCGTCGAGC…	MGRAPCCEKVGLRRGRWTAEEDEKLTKYIEENGEGSWRSLPKNAGLLRCGKSCRLRWINYLRSDVKRGNISAEEEEIIINLHASKGNRWSLIAAHLPGRTDNEIKNYWNSHLSRKIHSFRRPNPNFIPPPPSSKKATSVNRRGSRKRPGHQEDAAVVMPTTPTPEREAAGRIATEERESGSSISMLGDIVEDLSGLWGPEFEISRVGPGSENGDTGETSFKCNEFGLGETGSGLGVSSEIYENTFSWMLDDDCDEIWDSTHQGLDDVMFSWLLS
SmMYB98	KF059452	232	7.68	27021.5	ATGAGTAGTAGTAAAGATAAAATCCCTAAAAGATGCAGCAAATTCGATGAAGACGGAAATGAGCTGAGAAGAGGGCCATGGACACTAGAGGAAGACAATGTCCTGATTGGACACATCAGCTCGCATGGGGAAGGCCAATGGAACTCCTTAGCCAAATCTGCAGGGCTGAAACGAACAGGGAAAAGCTGCCGATTAAGATGGCTGAACTATCTGAAACCGGACATCAAAAGAGGAAACCTTAGCCCCCAGGAACAGCTGTTGATCCTGGAACTCCATTCGAGATGGGGAAACAGGTGGTCGAAGATAGCAGAGCAGCTGCCGGGAAGGACCGATAACGAAATAAAGAATTATTGGAGGACGAGAGTGCAAAAGCAAGCCCGGCAGCTCAAGCTCGATTGC…	MSSSKDKIPKRCSKFDEDGNELRRGPWTLEEDNVLIGHISSHGEGQWNSLAKSAGLKRTGKSCRLRWLNYLKPDIKRGNLSPQEQLLILELHSRWGNRWSKIAEQLPGRTDNEIKNYWRTRVQKQARQLKLDCNSTKFLEAVRLYWMPRLLEKMEQHKSPSSQTPNLAPSHNPFLPDMEIISTSHLSFDGYGMQESDCHAADVDWFGEEIGMTSFWNSDELWQFRKVDQCVD
SmMYB99	KF059453	593	5.34	68006.3	ATGGAAATGATATATATATATATAAGCAGGATAGAAGCCAGAATAGGTGGTCGGTCTTGTCTTGTTGGCCCTTCCAATTCCAATAGTTGGATGTCGGAAGCGGAAACAAGACACAGGAAAGGAGCGTGGAGCAAGGATGAGGATGAGAAGCTCAAGACAGCGGTGGAGCAATTGGGCGATAAGAATTGGGTGAGAATCGAAAAGTTTTCTGGTTTGGCAAGGCCGGCCAAGAATTGCAGGCTCAGATGGATCAACTATTTGAGGCCCAATTTGAAGAAATACCCTTTCACCAAACAAGAGCAAGATTTGATTTTTCAGTTGCATGCAACCTACGGCAACGCCTGGTCGCGCATCGCATCCCACCTGCCAGGGAGATCAGACAACGAAATAAAGAATTTC…	MEMIYIYISRIEARIGGRSCLVGPSNSNSWMSEAETRHRKGAWSKDEDEKLKTAVEQLGDKNWVRIEKFSGLARPAKNCRLRWINYLRPNLKKYPFTKQEQDLIFQLHATYGNAWSRIASHLPGRSDNEIKNFWHKSAKKRQREGLRISPINIDSSQTMISTSQSHFQLKLPPFSPMPAPSQTCLPIQDSYSTVESDFFPTQPITQLPSIQFNPVETLGENSYMHQVKSDSNLEIINELRKARARVRFLEKKLRQRGISNKRNNFKQSSRNDHLFIKSPQGAHLLTTHVPLDENSSRMEEITEDISRRKDDIQDSTVISATNLQETERSVSEESRHSEMSTHGENSDSKASLHKGFEREEDLFDEICNVKNSETFPEQRHHNYHVNSQYNVIAPNWNLW…
SmMYB100	KF059454	300	7.03	33307.6	ATGGGGAGGGCTCCTTGCTGCGATAAGGCAAATGTGAAGAAAGGGCCATGGTCGCCTGAAGAAGATGCAAAACTTAAAGAATTCATCAATAAGTACGGCCCCGCCGGAAACTGGATTGCTCTCCCTCAAAAAGCTGGTCTGAAAAGATGCGGTAAGAGCTGCAGGTTGAGATGGCTCAATTATCTGAGGCCTAACATCAAGCACGGTGAATTTTCCGACGAGGAAGACGGAATCATCTGCACGTTATATGCAACCATCGGAAGCAGGTGGTCGGTCATAGCATCTCAGTTACCGGGGAGAACAGACAACGATATCAAGAACTACTGGAACACAAAGCTCAAGAAGAAAATCCTCGGATTGAATCAACCCAAATTCCAACCACCATTTTCGTCCCTCTCT…	MGRAPCCDKANVKKGPWSPEEDAKLKEFINKYGPAGNWIALPQKAGLKRCGKSCRLRWLNYLRPNIKHGEFSDEEDGIICTLYATIGSRWSVIASQLPGRTDNDIKNYWNTKLKKKILGLNQPKFQPPFSSLSNLSHLYTSFFDQPRKPLPPDSINFVAPQNSTILYSNTAQQHEEFHAYYPIKDNMLVFGQNDAASCSSSDGSCSQISYGAKDRVVKNEQIGFLHGFIDNPNSLALEDPLGSIFDHHKQINIGVLENSQLQYDLEEVKQLITSGGGGGGGGGLLFGDESKAEAMGMYYF
SmMYB101	KF059455	285	5.58	32536.5	ATGGGGCGACAATCTTGCAGTGTGAAGCAGAAACTGAGGAAAGGGCTTTGGTCACCTGAAGAAGATGAGAAACTGTTTGATCATATCACCAAATTTGGTGTCGGCTGCTGGAGCTCTGTGCCTAAGTTAGCAGGTTTGCAAAGATGTGGGAAGAGCTGCAGGCTGAGATGGATTAATTATTTGAGGCCTGATCTCAAGAGAGGAATGTTTTCTCAAGAAGAAGAGGATCTGATCCTTAATCTCCACGAAGCTCTAGGCAACAGGTGGGCTCAAATTGCATCACAGCTGCCGGGAAGAACAGATAACGAAATAAAGAATTTCTGGAACTCATCTCTGAAAAAGAAGCTTCTAAAACAAGGGATTGATCCGAACACACACAAACCAGTAGCAGAAATCCAA…	MGRQSCSVKQKLRKGLWSPEEDEKLFDHITKFGVGCWSSVPKLAGLQRCGKSCRLRWINYLRPDLKRGMFSQEEEDLILNLHEALGNRWAQIASQLPGRTDNEIKNFWNSSLKKKLLKQGIDPNTHKPVAEIQVKMEKECIMNSESNQLSGSTKQAYDPIFMPEFEESIDFNGYATTSSSFLSHCDARPYDPSCGFNSMPNLTNFDHPKMVETDYSDSSATYNLIKESSSNSIKTDIIDEVAAFSWDAENKLESMFEFQFDQAHAHQQRTYALASISQELTQAFQ
SmMYB102	KF059456	163	9.34	19119.7	ATGGTGAGGGCTCCCACTTTTGACAGTAATGGAATTAAGAAGGGGGCATGGAGTAAAGAAGAAGACGACCGATTGAGAGCTCAAGTCGAGAGATTCGGCCACGACAACTGGCGCCGTCTGCCCTCGTTAGCCGGGTTGGCTAGATGTGGGAAGAGCTGCAGATTGCGGTGGATGAACTATTTGAAGCCTGGCCTCAAACGAGGGAAATTCACCAAAATTGAAGAGGAACACATCATCAAATTACATGATCAACTCGGAAACAAGTGGTCAGCCATGGCAGCTAAGCTTCATGGAAGAAGTGACAACGAGATAAAGAATTACTGGCACGCCCACATAAAGAAGCGCGGCCGATGCCACAATGATTCCGATCATCATCTTCACGAGGAGCGCGATGAGAAG…	MVRAPTFDSNGIKKGAWSKEEDDRLRAQVERFGHDNWRRLPSLAGLARCGKSCRLRWMNYLKPGLKRGKFTKIEEEHIIKLHDQLGNKWSAMAAKLHGRSDNEIKNYWHAHIKKRGRCHNDSDHHLHEERDEKNIDLYSFARDQDDVLAKPYGLFSPQICCNI
SmMYB103	KF059457	291	6.31	32758.5	ATGGTGTACGCCGACGACTGGGGTTTCCCTTTCTCCGACGAAGCTAACAACAGCGAGGGCATCGATCTGAACGCGTCGTTGAACGACGAGGATCCGGATCAGGATTCGCACGTGCATGGGTCTCGAAGCAAGGTCTGCGCCCGAGGCCATTGGCGCCCCGCCGAGGACGCCAAGCTCAAAGATCTCGTCGCCCTCTACGGCCCCCAGAACTGGAACCTCATTGCGGAGAAGCTCGACGGCCGATCTGGAAAGAGCTGCAGGTTGCGCTGGTTTAATCAGCTGGATCCCAGGATAAACAGGAGGGCTTTCACCGAGGAGGAGGAGGAGAGGTTAATGGCGGCGCACCGCTTGTACGGCAACAAATGGGCCATGATAGCCCGCCTCTTTCCGGGCCGAACA…	MVYADDWGFPFSDEANNSEGIDLNASLNDEDPDQDSHVHGSRSKVCARGHWRPAEDAKLKDLVALYGPQNWNLIAEKLDGRSGKSCRLRWFNQLDPRINRRAFTEEEEERLMAAHRLYGNKWAMIARLFPGRTDNAVKNHWHVIMARKYREQSSAYRRRKMGQFVFKRIEDDNAAAAAAAGVFCGGSADLAGAGVWTPQASLAFYPGPSYSNEMMSVFNHNKSWEETNTYSYPYQQHYTPAATATATATPLLHQHSLYHFPSEAASVHAEPKVDERMAPPFIDFLGVGGSL
SmMYB104	KF059458	393	6.93	33870.6	ATGCAGCAGCAGCAGCACCACCACATAAGCCGGCGCCACCGGGAAAACGGCGGCGCCTCCCTCATAGATAGGCTGCTCAGCCCTATGTTTTCATTAGGGTTTTCCGCCAACCCTCCGGATCAGATAATTCTAGGGTTTCAGAGTAGTAACATCCACGACCGCGAAGAAGAGGAAGAGGAAGAGGAGGAGGAAGAAGAAGAAGAAGCAACCTACAAAAGCTTCAAGAAAAATGGAGAAAACCCTAATTCGAGCTGCAAAAAGAGGGAAAATCGGGGCACCAAATTTTGTGCTAGAGGTCACTGGAAACCCTCAGAGGATGAAAAGCTCAAAGACCTCGTCTCCGCCTACGGCCCCCAAAATTGGAACCTCATAGCAGAAAGACTTGAAGGAAGATCAGGA…	MQQQQHHHISRRHRENGGASLIDRLLSPMFSLGFSANPPDQIILGFQSSNIHDREEEEEEEEEEEEEEATYKSFKKNGENPNSSCKKRENRGTKFCARGHWKPSEDEKLKDLVSAYGPQNWNLIAERLEGRSGKSCRLRWYNQLDPKINKKAFTEDEEERLMEAHRIYGNKWALISRLFPGRTDNSVKNHWHVLMARRSREKSKSYMKMKWACSKPPPLDHTKIPNYYYASHSGYEHFINHGNSYSPGSTSQRSFTAPISSLTSAADHYQDAPCYVESVEAPTFIDFLGVGSI
SmMYB105	KF059459	283	9.65	32906.7	ATGGATGAAAGTAGATGTCGTGGCTCAAACGACGATCCAAGAACTTGCCCTCGAGGCCACTGGAGGCCTGCAGAAGACGAAAAGCTCCGGCAGCTCGTCGACAAATATGGCCCTCAAAATTGGAATTCCATTGCTGAAAAACTTCAAGGAAGATCAGGTAAGAGTTGCAGATTGAGATGGTTTAATCaGCTtGATCCAaGAaTAAATCGACGGCCTTTCTCGGAGGAAGAGGAAGAAAGGCTGCTTGCAGCTCATAGAATACATGGAAACAAATGGGCTTTAATTtCAAGGCTTTTTCCTGGTAGAACTGATAATGCTGTCAAAAACCATTGGCATGTGATTATGGCAAGAAAGCAAAGaGAAAAATCCAAGCTTTGTGGCAAGATTAGAGCCCATAAT…	MDESRCRGSNDDPRTCPRGHWRPAEDEKLRQLVDKYGPQNWNSIAEKLQGRSGKSCRLRWFNQLDPRINRRPFSEEEEERLLAAHRIHGNKWALISRLFPGRTDNAVKNHWHVIMARKQREKSKLCGKIRAHNQDLNALIMDSKSPTNYVFRRKNSRLQEEYGSKISFQNGGIDFVDSQSQTKDKIFSLSSFSGWPNNLSSYSSDQCERRRRGYNHQSNFSIFSPYHDSIEAQFSNTSISNLFNYSSCGETKTRTRTRTIAEEKSMEKKDVPFIDFLGVGISS
SmMYB106	KF059460	276	8.81	31350.6	ATGCAGCTTCCTACAAAGTGTATGTGTGTTGCCCCATTGTTCCATCCTCCTCTAGCCTCTTTGATGGAAGGGCAAGTACCATATTCCCTCTATCCAATTCTGGAAAGCAGTGATGCTCTATTTAGCTCTCCCTACCAACTCCCAATCACAAATCCTCTCAACTCCCATTCAGGTGTTGACCAAGTTTTAACCAAACAAAACGAGAAAGAAACATGCTACAAAGGTCATTGGACCACATCTCAAGACAGAAAACTCAGGACCTTGGTGTCGCGTTTTGGATATAATTGGTCTAAAGTTGGGAGATTGATGGCTCCCAGAATCGGAAAACAGTGTAGAGAGCGATGGCACAATAATCTGCGTCCACCTATTTCGAAAAATATAGTTTGGAGTGATGAAGAA…	MQLPTKCMCVAPLFHPPLASLMEGQVPYSLYPILESSDALFSSPYQLPITNPLNSHSGVDQVLTKQNEKETCYKGHWTTSQDRKLRTLVSRFGYNWSKVGRLMAPRIGKQCRERWHNNLRPPISKNIVWSDEEEMIMIEGQKRFGNRWSRIARLTPGRSENDVKNKWNKTLRRQFSSKNISTLVQNYILMNTPPPISTTTPSPLTFNQPNINAPFSFFTPPPNPNDYVTDLPLSVDDYVIDAAIPYFTFESAGDETSGNADLKMVTASEALSALNY
SmMYB107	KF059461	340	6.28	39115.5	ATGGACTTTGACACAATTCACAGAGAAAATCTTGCAATGTACCCAAAATTCTTTGAAGAAAGTTCATACATTCCGAAAATGGAGGAGGGTTTGGGCAGTGCTGCTGCATCAGCTTCATCTTCATCTTCCTCAAACAGATTCTTCACAAACAACGCTCTCGATTATTTCCCCGTCGACGGATCGTTGAACTCGCTTTGTTTCCCATCGTTTCAAGACCCCTTCGATCCATTCAACATGAGATTCAACCAAGATTTCTCCACTCTCGGACAAGATCACATGCATGCCTCTCACAGTCTCCGCTTTCTAGAACCTTCCAATTCCTTCCACTTTCAGACAGGCCTCCACTTCGATGAGTGTAATTTGCAGAGCAAGAATTTCGTCCAAGACGAAGATGATGAA…	MDFDTIHRENLAMYPKFFEESSYIPKMEEGLGSAAASASSSSSSNRFFTNNALDYFPVDGSLNSLCFPSFQDPFDPFNMRFNQDFSTLGQDHMHASHSLRFLEPSNSFHFQTGLHFDECNLQSKNFVQDEDDEEGNIHKGGINGGKNQNKRKRVVDKKSEIIKGQWTPEEDGLLVELVEKHGVRKWSSIAQMLPGRIGKQCRERWHNHLKPNIKKDRWSEEEDRILISAHQKLGNRWAEIARSLPGRSENTIKNHWNATKRRQLSSRRNTSNSNSTPLQNYIKTLINSPSPAPAPTPAPEEEAESFCRQHQTASLETQMHVQFDIQKEMDFMEMLSYGYI
SmMYB108	KF059462	458	5.61	51581.5	ATGAAGAAGAAGGTAAATAGTGGCACTGATGCAAATACTGGTGAAGTATCAAAGCAGAAAGAGAGGCATATTGTATCATGGTCTCAAGAGGAGGACGATATTCTGCGGGAGCAAATCCGGCTACATGGGACTGAAAATTGGGCCATTATTGCATCGAAATTTAAGGATAAAACGACTAGGCAATGTCGAAGAAGATGGTTCACTTATTTGAATTCTGATTTCAAGAAAGGAGGATGGTCACCTGAGGAAGACATGCTCTTGTGTGAGGCGCAGAAGATATTTGGAAACAGATGGACTGAGATCGCAAAGGTAGTCTCCGGCAGAACTGATAATGCTGTGAAGAATCGGTTCACCACTCTGTGCAAGAAGAGAGCAAAGCACGAAGCTCTTGCAAAAGAA…	MKKKVNSGTDANTGEVSKQKERHIVSWSQEEDDILREQIRLHGTENWAIIASKFKDKTTRQCRRRWFTYLNSDFKKGGWSPEEDMLLCEAQKIFGNRWTEIAKVVSGRTDNAVKNRFTTLCKKRAKHEALAKENSTTTYINLNNKRVIFPNGLSTGGSESAAPLKKMRAYVLNTAESHEEKLAGECGDADHLLRPPFAVLAQNVHSCEFNFPSQLHSATSRMYQLMYTTGTNKNQGTFLKKDDPKVLALMQQAELLSSLAIKVNSEKTDQSLESAWTALQDFLKQNKESDLFTFTNPDVDFQFEKFKDLVDDLTNDDEGSGPSWREPDLYESSTASSEYSAGSTLLPSMPGDKTEESRAETCLLHQENGHQMQPDQLDHQHCDDEGSRKCHTASTTEVN…
SmMYB109	KF059463	271	9.14	30280.4	ATGGGTCGAAGAGACCCAAATCCAATCAACTGCAATGAAGAAGGGATTAATAAGCACCGAAAATTAATCGAAAATTGCCGATTATTTCAGTTCCTCCCTGGATTCGATGGCAGATATGATAAACTTTGTCGGGACATTCTCAAGAAAGTTCTCATTCCCTCAGTCGAGTCGGCGTTCTCAAAAGTGAGGTGGGAGGCCGCCCGGCTACAGCCGGCAACCAACCCGGACCCTTCATCATCGGGTTCCAGCAGCGGCGATTTCTCGCCGGCGCCGATGCACGGCGCGCAGCTCACCGTCGCGTACCAGGGCGTCCCCGGCGCGTACAGCGAGGCCGCCGCCGGGAAAGCGTACCCTAACTGCGAGGCGATTCCCTGCTGTGAGAAAGCTCACACTAACAAA…	MGRRDPNPINCNEEGINKHRKLIENCRLFQFLPGFDGRYDKLCRDILKKVLIPSVESAFSKVRWEAARLQPATNPDPSSSGSSSGDFSPAPMHGAQLTVAYQGVPGAYSEAAAGKAYPNCEAIPCCEKAHTNKGAWTKEEDDRLIAYIRAHGEGCWRSLPKAAGLLRCGNSCRLRWINYLRPDLKRGNFTSVPTSSAVMREKECSPPAVKREKCPDLNLELRISPPYQQNIQTGEEKKRHENGEGAAHDCGGKGKNRYRVWWLATKPFNFC
SmMYB110	KF059464	400	6.16	45023.5	ATGAAGAAGAAGGAGGTGCATTGTAGTAGCAGCAATCTTGATGCAGATATTGGTGAGGTGTTGTTGAAAAAGAAGGAAAGACATATAGTTTCTTGGAGTCAAGAGGAAGACGATATTCTGCGCGAGCAAATTCGTTTACATGGCTCTGAAAATTGGGGAATTATTGCATCAAAATTCAAGGACAAAACGACGAGACAATGTAGGAGGAGATGGTTCACTTATTTGAATTCCGATTTCAAGAAAGGAGGGTGGTCGCCTGAGGAAGACATGCTCTTGTGCGAGGCGCAGAGGATTTATGGGAACAGATGGACTGAGATAGCAAAGGTGGTTTCAGGCAGGACTGATAATGCTGTGAAGAATCGATTCACCACTCTCTGCAAGAAGAGGGCGAAACGAGAA…	MKKKEVHCSSSNLDADIGEVLLKKKERHIVSWSQEEDDILREQIRLHGSENWGIIASKFKDKTTRQCRRRWFTYLNSDFKKGGWSPEEDMLLCEAQRIYGNRWTEIAKVVSGRTDNAVKNRFTTLCKKRAKREALVEKNSTTSYVNLNNKRVVFRSGLSSNHGSENAPKKLRGENIDGVEEGSTDKCDSKFARTFLEKDDPKVLALLQQAELLSSLAIKVDAEKTGQSLENAWMVLQDFLEQSKERQQLLKMTDADADADFRVEKLNALAEEIRSCDEGSRSSSPASSEYSTGSTLVPDVPRDERGECEEETAALHQEKLDKHCLSGTSTDEGDNEEFSSPTNVTPLFRALAATIPSPKFSESEKHFLMKTLGLESSSQSKVTNPSQPPPPCKRSLLHCL
