# Supplementary material for: Genome-wide characterization and comparative analysis of R2R3-MYB transcription factors shows the complexity of MYB-associated regulatory networks in Salvia miltiorrhiza
Source: BMC Genomics. 2014 Apr 11;15:277. doi: 10.1186/1471-2164-15-277 (PMC4023596; doi:10.1186/1471-2164-15-277)
Supplement: Additional file 5: Table S3 — Primers used for cloning of SmMYB CDSs. Complete set of primers used for amplification of SmMYB CDSs. [file 1471-2164-15-277-S5.xls]

## Sheet: Sheet1
Additional file 5. Primers used for cloning of SmMYB CDSs
Name	Sequence (5' to 3')
SmMYB1-F	5' ATGAAGGAAAGGCAGCGGTGG 3'
SmMYB1-R	5' TCATCTTGCGTTGGGGGTGTCGGAA 3'
SmMYB2-F	5' ATGGAGGGGAAAGAAGAAGAA 3'
SmMYB2-R	5' CTAATTAAGCAAGCTATAGAAAT 3'
SmMYB3-F	5' ATGGGTCGATCCCCTTG 3'
SmMYB3-R	5' TCAGTAGAGATGAGGAGGTCTGA 3'
SmMYB4-F	5' ATGGGCAGGCATTCTTGC 3'
SmMYB4-R	5' TTAAGAATACTGTCCAAATGCGGCAGC 3'
SmMYB5-F	5' ATGGATTTGTTGAACCGATGTTCC 3'
SmMYB5-R	5' TCAGAAACGAAACCCCGAGGAAG 3'
SmMYB6-F	5' ATGGGAAGATCCGCTTGCT 3'
SmMYB6-R	5' TTAAAGAAGCTGCATATACTCGGCG 3'
SmMYB7-F	5' ATGGCGGCGAGAAGCG 3'
SmMYB7-R	5' TCAGTCAATCTTGCTAATACC 3'
SmMYB8-F	5' ATGGGAAGAGCTCCATGC 3'
SmMYB8-R	5' TCAAACCTTGAAAATCTTGTGA 3'
SmMYB9-F	5' ATGGATCATCACCAAGATGACA 3'
SmMYB9-R	5' TCAAGCATTGGTGTTGAACTGCTGC 3'
SmMYB10-F	5' ATGGGAAGAGCTCCATGC 3'
SmMYB10-R	5' TTAATGCATATTATACCCTATCAC 3'
SmMYB11-F	5' ATGGGTAAGAGGAAAGGGTTA 3'
SmMYB11-R	5' TTAGGGTTGGGAAAATGTGTTG 3'
SmMYB12-F	5' ATGGAGCAAGGTGCAGCAG 3'
SmMYB12-R	5' TTAAAGCAAAACCTCTGCAGTC 3'
SmMYB13-F	5' ATGGTGAGGCCACCTTCTATC 3'
SmMYB13-R	5' CTACCAGAAGAGACCCGTCTCG 3'
SmMYB14-F	5' ATGGGGAGCCTTGGAGT 3'
SmMYB14-R	5' TCAAAATATATATCCGCCGCTACA 3'
SmMYB15-F	5' ATGAGGGCTCTCTCCATCG 3'
SmMYB15-R	5' TCACAAAGCTCCAACACCAAG 3'
SmMYB16-F	5' ATGGTGAAACGTACTTACGT 3'
SmMYB16-R	5' TCAGGTATGGAAGAGAGGAGA 3'
SmMYB17-F	5' ATGGAGACCAATAAGAACACCT 3'
SmMYB17-R	5' TCAGGCACTCCCATGGAAATCA 3'
SmMYB18-F	5' ATGGGAAGAGCTCCATGC 3'
SmMYB18-R	5' TTAACTAAATTCGTCGTTGAA 3'
SmMYB19-F	5' ATGGGAAGATCACCATGTTG 3'
SmMYB19-R	5' TTACATGAAATAATCTAATTGA 3'
SmMYB20-F	5' ATGCAGGAAGCCGAGGT 3'
SmMYB20-R	5' CTATTCTCCATCCCAGAGAG 3'
SmMYB21-F	5' TTAAGGTCTCCATGCTGTGATA 3'
SmMYB21-R	5' TTAATCTTGAAACATGTTGCTCC 3'
SmMYB22-F	5' ATGGGGCGGGCTCCTT 3'
SmMYB22-R	5' TCAAAAATCAGGTAAGTCTAGAATG 3'
SmMYB23-F	5' ATGATGAATGGAGAAGCGG 3'
SmMYB23-R	5' TTAACTCCAACCTTCAACCTGAG 3'
SmMYB24-F	5' ATGGGGCGACAACCGT 3'
SmMYB24-R	5' TTATTGATTATTATTCCCCGTCT 3'
SmMYB25-F	5' ATGGTGAGGCCAGCTTCC 3'
SmMYB25-R	5' CTATATTCCCCACAATACATCAC 3'
SmMYB26-F	5' ATGGGAAGAGCTCCTTGCT 3'
SmMYB26-R	5' TCAGATGAAATCGGCGACATCCA 3'
SmMYB27-F	5' ATGGGGAGAGCGCCTTG 3'
SmMYB27-R	5' CTACTCTGAGTATCCTAACAACCC 3'
SmMYB28-F	5' ATGGGGCGATCGCCTT 3'
SmMYB28-R	5' TTAATTATTTGTGAGCAAGTGT 3'
SmMYB29-F	5' ATGGGTAGACCGCCTTGC 3'
SmMYB29-R	5' TCAGAACAAATCAGCAGTTTCAG 3'
SmMYB30-F	5' ATGGGGATGAAGAAAGAGAAAGA 3'
SmMYB30-R	5' TCAGATGAGGGAGGGTGGTTCGAG 3'
SmMYB31-F	5' ATGAGTAGTAATTCAAAAACCAAGATTA 3'
SmMYB31-R	5' CTACTTCCTAAACTGCCACAGCT 3'
SmMYB32-F	5' ATGGATCGGATCAAAGGTCCA 3'
SmMYB32-R	5' TCAATCAACCTTGCTCATCCCCA 3'
SmMYB33-F	5' ATGGTGAGAGCTCCTTGCTGT 3'
SmMYB33-R	5' TTAAAATTCAGGCAGATCAGGC 3'
SmMYB34-F	5' ATGGGGTGGGGTGCCATA 3'
SmMYB34-R	5' TCAATAAAAATCTAAATTTTG 3'
SmMYB35-F	5' ATGGGAAGGCCTCCATGCT 3'
SmMYB35-R	5' TTAAAATATCGGTGGCAGTTCCA 3'
SmMYB36-F	5' ATGGCGAGTGATGCATCTCT 3'
SmMYB36-R	5' TCATTCATCCTCGTCGAGTTC 3'
SmMYB37-F	5' ATGGGCGGAGGCAGAGC 3'
SmMYB37-R	5' TCAACCACTTGCCAATTTCGACC 3'
SmMYB38-F	5' ATGGACAAAAGACCATGCAACTC 3'
SmMYB38-R	5' CTAGTCTCCATGAAGTAACTGCA 3'
SmMYB39-F	5' ATGGGAAGGCTACCGAAGC 3'
SmMYB39-R	5' TTAAAGACAATCCCAACAATTAAGG 3'
SmMYB40-F	5' ATGGGCAGAGCTCCATGCT 3'
SmMYB40-R	5' CTAGACGAAGCCATCTCTGTGTTC 3'
SmMYB41-F	5' ATGATGGAGAAAGAAGATTCGAC 3'
SmMYB41-R	5' TTAGCCAGTCATGTGATTGTC 3'
SmMYB42-F	5' ATGGAAATGACGACAGAAGAAAA 3'
SmMYB42-R	5' TTACTCAAGGACTCGTTTCCAG 3'
SmMYB43-F	5' ATGGGGAGACAGCCTTGCT 3'
SmMYB43-R	5' TCACATGACATCAAATTTCCAAC 3'
SmMYB44-F	5' ATGGGACACCACTGCTGCAG 3'
SmMYB44-R	5' TCAATTAACAATATCCCACGCAAG 3'
SmMYB45-F	5' ATGAAAATGGAGAAAGAAGAAGTGAG 3'
SmMYB45-R	5' TTAGCCAATCATATAATTGCAAAAAG 3'
SmMYB46-F	5' ATGGGGCACCACTCTTGCTG 3'
SmMYB46-R	5' TTAGAGAGATGAAGGGAAAGA 3'
SmMYB47-F	5' ATGGGAAGAGCTCCATGCTG 3'
SmMYB47-R	5' TCAAGAATGATAATTCAGTATG 3'
SmMYB48-F	5' ATGGGAAGACAACCTTGTTGTGA 3'
SmMYB48-R	5' TCATGGAAAACTCTCTCCCAAAC 3'
SmMYB49-F	5' ATGGGAAGGCCTCCTTGCT 3'
SmMYB49-R	5' CTAAACTAAACCCTCATCAAATG 3'
SmMYB50-F	5' ATGGTTAGGGCTCCATGCTG 3'
SmMYB50-R	5' CTAAAGCAGATCAACAAATTCTG 3'
SmMYB51-F	5' ATGGTAGGAGAAGGATCCGACTG 3'
SmMYB51-R	5' CTACAACGTCGGCAGCTCCATC 3'
SmMYB52-F	5' ATGGGAAGATCTCCGATTTCTG 3'
SmMYB52-R	5' CTATGGAATGTCATGGAAAATAG 3'
SmMYB53-F	5' ATGGAGATCGATACTCAAGCAGC 3'
SmMYB53-R	5' TTACATCGTCTCCAAAATGCCTCG 3'
SmMYB54-F	5' ATGGGGCGGTCGCCTTG 3'
SmMYB54-R	5' TCAGCAGTATCTGTATATGCCG 3'
SmMYB55-F	5' ATGAAGGAGCGTCAGCGGT 3'
SmMYB55-R	5' TTATTGGGAAAGGAAAGCAGC 3'
SmMYB56-F	5' ATGGCGACCTTGAGAACAAGTG 3'
SmMYB56-R	5' TTAATCGGAACCCCCAACACCC 3'
SmMYB57-F	5' ATGTCGCATCACAGCTGCTG 3'
SmMYB57-R	5' TCAGCTGTGATGGATTAGGGC 3'
SmMYB58-F	5' ATGGGGTGCAAGCAGAAGC 3'
SmMYB58-R	5' TCATAAATACAATCCATCACAAG 3'
SmMYB59-F	5' ATGGCACAGTATGCGAGGTGT 3'
SmMYB59-R	5' TCAAAAGAAATGTGAAACCAAATTGT 3'
SmMYB60-F	5' ATGGGGAGAGCTCCATGCTG 3'
SmMYB60-R	5' TCACATGCTAAAACCCATATC 3'
SmMYB61-F	5' ATGGGAAGACCACCTTGTTGTG 3'
SmMYB61-R	5' TCATAACAAATCAGCAGTTTCCCG 3'
SmMYB62-F	5' ATGGCGCCTGATGTTTGC 3'
SmMYB62-R	5' TTAAATGCTTGGCATGTTATTC 3'
SmMYB63-F	5' ATGGATAAGAAACCATGCAAATCTA 3'
SmMYB63-R	5' TCAGTCCCCGTTGAGTAACTGTA 3'
SmMYB64-F	5' ATGATGAAAACGGATATCGATCG 3'
SmMYB64-R	5' TCAATCAACCCTGCTGATTCCG 3'
SmMYB65-F	5' ATGCATAACGCCCCTCCCCTA 3'
SmMYB65-R	5' TTAGCCCATGGCAAAATCAAAGTC 3'
SmMYB66-F	5' ATGGTGAAGGCCGCTTATGT 3'
SmMYB66-R	5' TTATAATGTTTCAAGGCCATTTTG 3'
SmMYB67-F	5' ATGGGCAGGTCCCCATGC 3'
SmMYB67-R	5' CTAGAAAACGGGGGAACCCATAG 3'
SmMYB68-F	5' ATGGATGGAGATGTGATTGACGC 3'
SmMYB68-R	5' TCACGCGCATAGAGAGGTTCCG 3'
SmMYB69-F	5' ATGGTTAGGGCTCCATGCTG 3'
SmMYB69-R	5' TCAAATAAGTTCCGTTAATTCA 3'
SmMYB70-F	5' ATGAATCTACAGAACCTGATAAACAGTT 3'
SmMYB70-R	5' TCAAGTGGCCCCCACTCCAAGG 3'
SmMYB71-F	5' ATGGGCCGGTCTCCGTG 3'
SmMYB71-R	5' TCAAAATATTGGCGAATCAGATG 3'
SmMYB72-F	5' ATGAGAAAACCCAGTGTTGACAAG 3'
SmMYB72-R	5' CTATGTGAAAAGGTAAATTGCATC 3'
SmMYB73-F	5' ATGGGAAGGGCACCATGTT 3'
SmMYB73-R	5' TCAGAAGAAGTTGGGAGGAAAG 3'
SmMYB74-F	5' ATGGGGAGGCCCCCTTG 3'
SmMYB74-R	5' TCAATAATCATAGTTTTCATCA 3'
SmMYB75-F	5' AGGCAGCCTTGTTGTGACAAGAT 3'
SmMYB75-R	5' TTAAAAGAGTTGTTGATCGATC 3'
SmMYB76-F	5' ATGGGAAGGTCTCCTTGCTGTG 3'
SmMYB76-R	5' TCATTTCATCTCCAATCTTCTG 3'
SmMYB77-F	5' TGTAGTAGAGGGCATTGGAGGC 3'
SmMYB77-R	5' TTAATTGTTTCCCAAGGATAAG 3'
SmMYB78-F	5' ATGAGAATGTCGAGCGAAAGTGA 3'
SmMYB78-R	5' CTAGACCGTAGGCATGGCGTTCC 3'
SmMYB79-F	5' ATGGTGAAACCACCTACTTTCGA 3'
SmMYB79-R	5' TCACCACAATTTTATATCCAAAAC 3'
SmMYB80-F	5' TGCTGATTCACCTCTGAGTAACG 3'
SmMYB80-R	5' TCATGGGATGTCGGAGATTTGGC 3'
SmMYB81-F	5' ATGGATGCCATAAATTTGGAAGC 3'
SmMYB81-R	5' TTAAAGTAAGTAATCATCACTC 3'
SmMYB82-F	5' ATGGGGCGACTCCCCTG 3'
SmMYB82-R	5' TTAAATCATAGGATTCATC 3'
SmMYB83-F	5' ATGGGAAGGGCTCCATGCT 3'
SmMYB83-R	5' TCAGTAGTACAATGTTGTTCC 3'
SmMYB84-F	5' ATGGGAAGAACACCTTGCTGC 3'
SmMYB84-R	5' TCAAATTTCCAAGAAATCATCC 3'
SmMYB85-F	5' ATGGGAAGAACACCTTGCTGC 3'
SmMYB85-R	5' TTACATGAAATCATCAAAATTCAAACTC 3'
SmMYB86-F	5' ATGGTAAGATCCAACGGTCACG 3'
SmMYB86-R	5' CTAAAACACAGGCGATTCCACCG 3'
SmMYB87-F	5' ATGGGGAGATCTCCGTGCTG 3'
SmMYB87-R	5' CTAGGCGATCTCTTGAAAGAAGG 3'
SmMYB88-F	5' ATGGGACATCACCACACATGC 3'
SmMYB88-R	5' TCATGGCTGAGCACCCCAGAAG 3'
SmMYB89-F	5' ATGGGAAGAGCACCTTGTTGTG 3'
SmMYB89-R	5' TTAATACGTAAAACTTTGATAG 3'
SmMYB90-F	5' ATGGTGAGGCCAGCTTCCA 3'
SmMYB90-R	5' CTATATTCCCCACAATACATCAC 3'
SmMYB91-F	5' ATGGGAAGACAGCCGTGCT 3'
SmMYB91-R	5' TCAAAAATTCCATGAGTAGTC 3'
SmMYB92-F	5' ATGGGCCGCAATTCCTGC 3'
SmMYB92-R	5' TTACATACGATGATCAAACACAT 3'
SmMYB93-F	5' ATGAGGAGGAAGCAGAATTACAA 3'
SmMYB93-R	5' TCACTTGGTTTGATGAGTAGC 3'
SmMYB94-F	5' ATGAGGAAGCCTGAGCATAATAATG 3'
SmMYB94-R	5' TTATTCAAGATGGAAATCAAGGTAAGG 3'
SmMYB95-F	5' ATGGTAAAAACCAGCAGCTCC 3'
SmMYB95-R	5' TTAGTAGTAAAATGGCTCCTCGTAGA 3'
SmMYB96-F	5' ATGATGGAAGGCAAGAGAAGGAT 3'
SmMYB96-R	5' TCACGACCAGTGAGAGGGGCTAG 3'
SmMYB97-F	5' ATGGGAAGAGCGCCGTG 3'
SmMYB97-R	5' TTATGATAGCAGCCATGAAAAC 3'
SmMYB98-F	5' ATGAGTAGTAGTAAAGATAAAATCCCTAAAAGA 3'
SmMYB98-R	5' CTAATCTACACACTGATCA 3'
SmMYB99-F	5' ATGGAAATGATATATATATATATAAGCAGG 3'
SmMYB99-R	5' TTAACAAGGGGAGTCATAATCATAT 3'
SmMYB100-F	5' ATGGGGAGGGCTCCTTGC 3'
SmMYB100-R	5' TCAGAAGTAGTACATCCCCATCG 3'
SmMYB101-F	5' ATGGGGCGACAATCTTGCA 3'
SmMYB101-R	5' TTACTGGAAAGCTTGAGTCAATTC 3'
SmMYB102-F	5' ATGGTGAGGGCTCCCACTTTT 3'
SmMYB102-R	5' TTATATTACAACAAATTTGGGGT 3'
SmMYB103-F	5' ATGGTGTACGCCGACGACTG 3'
SmMYB103-R	5' TCACAAAGACCCGCCCACTCCCAG 3'
SmMYB104-F	5' ATGCAGCAGCAGCAGCACC 3'
SmMYB104-R	5' TCATATAGATCCAACTCCAAGAAAATCT 3'
SmMYB105-F	5' ATGGATGAAAGTAGATGTCGTGGC 3'
SmMYB105-R	5' TCAAGAAGAGATTCCCACACCAAG 3'
SmMYB106-F	5' ATGCAGCTTCCTACAAAGTGTATGT 3'
SmMYB106-R	5' TCAGTAATTAAGAGCGGAAAG 3'
SmMYB107-F	5' ATGGACTTTGACACAATTCACAGAG 3'
SmMYB107-R	5' TCAAATATAGCCATAGGAGAGC 3'
SmMYB108-F	5' ATGAAGAAGAAGGTAAATAGTGGCAC 3'
SmMYB108-R	5' TTATAAATAGAAGTGAATTG 3'
SmMYB109-F	5' ATGGGTCGAAGAGACCCAAATC 3'
SmMYB109-R	5' TTAGCAAAAGTTGAAGGGTTTAG 3'
SmMYB110-F	5' ATGAAGAAGAAGGAGGTGCATTGT 3'
SmMYB110-R	5' TCATAGACAATGGAGGAGGGACC 3'
