# Supplementary material for: Genome-wide characterization and comparative analysis of R2R3-MYB transcription factors shows the complexity of MYB-associated regulatory networks in Salvia miltiorrhiza
Source: BMC Genomics. 2014 Apr 11;15:277. doi: 10.1186/1471-2164-15-277 (PMC4023596; doi:10.1186/1471-2164-15-277)
Supplement: Additional file 6: Table S4 — Primers used for qRT-PCR analysis of SmMYB genes. Complete set of primers used for qRT-PCR. [file 1471-2164-15-277-S6.xls]

## Sheet: Sheet1
Additional file 6. Primers used for qRT-PCR analysis of SmMYB genes
Name	Sequence (5' to 3')
SmMYB1-F	ACTCCAAATACGACCACCTC
SmMYB1-R	CGCCTTCTGTTCTTCCCT
SmMYB2-F	CGAGGGCTCAAATTCACG
SmMYB2-R	ATGCCATTGCCAATCCAG
SmMYB3-F	TCCTCAATCCCCACAACC
SmMYB3-R	GAGATGAGGAGGTCTGATGG
SmMYB4-F	AAGCCCTCCGATTTGACCG
SmMYB4-R	GCCTCCTTCTCCGACTTGC
SmMYB5-F	GGGGATCAGTCGCTGCAT
SmMYB5-R	GAAACGAAACCCCGAGGAA
SmMYB6-F	TTAAGAAGCCGCCGAAGA
SmMYB6-R	GAAGGAATCCGAGAAGTGGTA
SmMYB7-F	GAGCGATTCCAGCCATTC
SmMYB7-R	CTTCACCACCGCATTCCTA
SmMYB8-F	AATCTCCCATCATCAACCC
SmMYB8-R	GAGGCCGTCGTTAGCATT
SmMYB9-F	ACCTATGGATGCCCAGATTG
SmMYB9-R	TGAACTGCTGCTGCAAGAA
SmMYB10-F	GAACGGTGGTGAAGGAAG
SmMYB10-R	GCAGCGAACTCATTAGGC
SmMYB11-F	TCAAGAAAAGAGTTGCTAAAATG
SmMYB11-R	TTGAACTGTGGAGGAAAATGA
SmMYB12-F	GCCCATCCACTCATCTCA
SmMYB12-R	AACTGCTGCATCGCCTTC
SmMYB13-F	ATTCATCGCATCAAGACG
SmMYB13-R	CATAACTAAGCAACAATCCCT
SmMYB14-F	GGAAGTCAGCTTCGAGCC
SmMYB14-R	ATGGCATCGCCACCACTG
SmMYB15-F	TCACCGCCGCCGCAAGAT
SmMYB15-R	TCACAAAGCTCCAACACCAAGAAA
SmMYB16-F	GTAAATCATCAGACCAAGAG
SmMYB16-R	CGGAATCTGTTTCAACCATGAATGG
SmMYB17-F	TCCCTCCTCCAGAACTATATC
SmMYB17-R	CTGTCCGTCATCAAATTCATA
SmMYB18-F	GCCAACATCCCTCCACTT
SmMYB18-R	GTAGTAAGCTAGGGTCATCAAATA
SmMYB19-F	TCGCTTTGAGCCTCCTAT
SmMYB19-R	TCCACCACCGCCTTCATTTGATCGC
SmMYB20-F	CCAGTGATGGACAAGGAA
SmMYB20-R	GAGAAATATCCCACGTGGT
SmMYB21-F	GGCATTTCTTCCATGATTC
SmMYB21-R	CCTCAAGAGCTCCCCAACCACTTCC
SmMYB22-F	AGGATGCAACCAATTCCC
SmMYB22-R	CCAAAAATCCATGCCTCCA
SmMYB23-F	AACGAGTTTGGAGGGAATA
SmMYB23-R	GAAGGATGCTTGGTGGAT
SmMYB24-F	CCGACGAGTCCAACAGCA
SmMYB24-R	TCTATCAATGCCAACTCCAGAT
SmMYB25-F	AATCTGGCTCAGGAAGAG
SmMYB25-R	CCCAATCAAGTAGGGAAC
SmMYB26-F	AGCCTTTCATCAATCCCG
SmMYB26-R	GGCGGTCATATTGTAAGTGG
SmMYB27-F	TCCCTTTCATCACTATGC
SmMYB27-R	CTGAGTATCCTAACAACCC
SmMYB28-F	AACAGAAGCCCAACTCCG
SmMYB28-R	CAACTGCCCTTTCCCAAA
SmMYB29-F	CAAACAAGCACTATGCGAAGC
SmMYB29-R	TCAGCCAAAGCCATCTCC
SmMYB30-F	GGCGACTACTTCCTACACC
SmMYB30-R	CCATGTCGTTACCACCAA
SmMYB31-F	GTCTCCGTCTTCCTCCATC
SmMYB31-R	CTTCCTAAACTGCCACAGC
SmMYB32-F	GGCTCGGCCTTCTGCTTCA
SmMYB32-R	CCCTTGTGCTCCATCTCCATC
SmMYB33-F	ACAACAATGATGTGATGGGA
SmMYB33-R	ATTCAGGCAGATCAGGCA
SmMYB34-F	TAACTCCTCCTCAGACAGCG
SmMYB34-R	TTAGGTTTGCCTGCGATG
SmMYB35-F	GCGAAAGCAGCAAGAGTG
SmMYB35-R	ATCCAGCAACCATTTCTCAA
SmMYB36-F	CAATCTCAACCGCAGCAA
SmMYB36-R	CCTCGTCGAGTTCAAGAAA
SmMYB37-F	GATGAAGAGTCTAGTCCTGCT
SmMYB37-R	TCAACCACTTGCCAATTT
SmMYB38-F	CACCCAATCCTGCTACTTCCT
SmMYB38-R	AAAATCATCCATGCTCCAAAT
SmMYB39-F	ACATGCCCAACCACCAAC
SmMYB39-R	AAAGATCATCGCCCTCCT
SmMYB40-F	AGTCGCTCCTCTGCTTCCC
SmMYB40-R	AGCAATCAGGATCTCCCAAG
SmMYB41-F	CATGGACGAGATATGGAAGGA
SmMYB41-R	GGGAAAGAATCGTATTGGTGA
SmMYB42-F	TGGGAAGGTATTGTGAGA
SmMYB42-R	AGAAGTAGTTGGAGGGTT
SmMYB43-F	CCGAGTCCACCACCACAT
SmMYB43-R	CGCCCAACAAATCAAAGA
SmMYB44-F	TACAAGCCCTCCTACCAA
SmMYB44-R	AACAATATCCCACGCAAG
SmMYB45-F	GCACAGACAGTGGCGTCTCC
SmMYB45-R	AAGGGAAAGATTGAAAGTGATGA
SmMYB46-F	CAGCAGCAGCAGCAGCAA
SmMYB46-R	AGCGGCGGTCGGAATAAG
SmMYB47-F	AACTACCGCAAACAACTT
SmMYB47-R	CTCATTTTGTGGAGAACTG
SmMYB48-F	GTCCAGACGAAAACTCGC
SmMYB48-R	AACCGGTGAAACAATCCC
SmMYB49-F	AGCCAATAGCAGCAATAAC
SmMYB49-R	CAGCCAATTCTCCAACAT
SmMYB50-F	TCGGAAAGTGGAGATGTG
SmMYB50-R	AATTCCTCGGCCCTATTA
SmMYB51-F	CTCCCGCTCCTCCACAAA
SmMYB51-R	AACGTCGGCAGCTCCATC
SmMYB52-F	ATCAGGCCATCCGTATCCA
SmMYB52-R	TCATCAAGAAGTTCCGACCAC
SmMYB53-F	TAAATCAAGTGAAGGGAAAG
SmMYB53-R	TTGTGAAGGATGGAGGTT
SmMYB54-F	GTTGATCCACAAACGCACC
SmMYB54-R	CCGTTACAAGATTGGCAATTA
SmMYB55-F	GCAGGGCAAGTACGACCAT
SmMYB55-R	CGCCTTCTCCGATTCCAG
SmMYB56-F	CCTCATCTTCCAGCAACG
SmMYB56-R	TCATGGAACTCCCGTAGC
SmMYB57-F	CTAATCTCATCATCCCAAATAATCC
SmMYB57-R	CTGTGATGGATTAGGGCTAAATT
SmMYB58-F	AAACTCTGAAGATTCTTCGGCTC
SmMYB58-R	GGAAAATAATCGACCAGACCACT
SmMYB59-F	CCACTTGTCGAGCAAGAAGTC
SmMYB59-R	CAAAAGAAATGTGAAACCAAATTGT
SmMYB60-F	GTTCGATTGTTTTAAGGAAATGG
SmMYB60-R	CATAATCCCCATAAATTTGATGAT
SmMYB61-F	AGGATCAATTAGAGGCCAAGTT
SmMYB61-R	CAAGGCAATCTCCATGAAATC
SmMYB62-F	GTATTGTGGGAAAGGAGG
SmMYB62-R	AAGGCAAGAACCAAAGTG
SmMYB63-F	GCACATCAAACAAGCAGA
SmMYB63-R	CAAAGATCCTCCATACTCC
SmMYB64-F	GAGTCAGCTCAGCCCCAAAT
SmMYB64-R	TGATTCATCGCCGCATTT
SmMYB65-F	CAAAAGCCTTAGCCTTGAGAAAG
SmMYB65-R	AAATCAAAGTCCTCCTTCAGTCC
SmMYB66-F	TGAGATTTCCGACGAAGA
SmMYB66-R	CCATTTTGCTCCACAGAT
SmMYB67-F	CAATTACACTGATTCCTTAAGGTT
SmMYB67-R	GGCGAATTCACCACGTTC
SmMYB68-F	GAAGAGTTTTCGGAATTTTCA
SmMYB68-R	GTCATTGGCAAGAGGACATAC
SmMYB69-F	GGTGGAGGAATGGAGTGACATTA
SmMYB69-R	TCAAATAAGTTCCGTTAATTCATTG
SmMYB70-F	TCATCAATCGGATTCCAACTC
SmMYB70-R	GAATGCCATGTTTCCCTTCTC
SmMYB71-F	GGCGGAGAATCGGATAACG
SmMYB71-R	CGAATCAGATGGCGAAGCA
SmMYB72-F	CGGCATCTCCATCTCCAT
SmMYB72-R	GGTAAATTGCATCTTCTTGGTC
SmMYB73-F	ACATGGCGCAGTGGGAGA
SmMYB73-R	TCAGAAGAAGTTGGGAGGAAAG
SmMYB74-F	GAATCTTGTTAGTGAGAATGAGGTT
SmMYB74-R	TCAGGAAACTGCAGCCTAATC
SmMYB75-F	GATCATTTGATGAACAACTATGAGA
SmMYB75-R	CATCCCAAAATATCATTGAATCT
SmMYB76-F	CTACGCATCGCCCCATCA
SmMYB76-R	TTCATCTCCAATCTTCTGTAATCC
SmMYB77-F	TAGATGATGCAATTAGGAGGAGA
SmMYB77-R	TGTTTCCCAAGGATAAGAAATCT
SmMYB78-F	TCTCCACGAGACGGAATG
SmMYB78-R	TGCTCAAATCACCACCAA
SmMYB79-F	AATGGCGCATGACAATAA
SmMYB79-R	TTCAAACGCCCTTCAAA
SmMYB80-F	GCTAAGGCTCTGGGAAAG
SmMYB80-R	CCAGGAGCAAGAGGTAAA
SmMYB81-F	CGCCGAGTTGAGGGAGTT
SmMYB81-R	TGAAGCAGCATGGATTGTGA
SmMYB82-F	TGCTCCATCTCCTCACCAA
SmMYB82-R	GACTGCAAATCCCACAACG
SmMYB83-F	GATTTTCAGCCATGGAAATCC
SmMYB83-R	CAATGTTGTTCCTGGTTCTGTC
SmMYB84-F	CAGCAGCGATAACAACAGC
SmMYB84-R	TCCGCAATCTCAAACTTCA
SmMYB85-F	GCTCAGCCTCCTCCGCCTCT
SmMYB85-R	ATCTTCCCCGCCGCCATT
SmMYB86-F	GTTCGATGGATCCTACGTTGT
SmMYB86-R	GGCGAGCTCACTAAATTAAGC
SmMYB87-F	TCATAGCCCTAGCCAACCTC
SmMYB87-R	TGCAAGCATCTCCCGTGT
SmMYB88-F	AATCCAACCCTTCCAATCA
SmMYB88-R	GCATCATCAAAGAAAGAGCC
SmMYB89-F	CGCCGCCACCATTAACTC
SmMYB89-R	AGATGGGCTGCTCCTGTT
SmMYB90-F	GCAAGAATTTGATCATGAGCAA
SmMYB90-R	ATTCCCCACAATACATCACCAA
SmMYB91-F	GGAGGAATCAAACAAAGTAG
SmMYB91-R	TGAAATCATCGGACCAGA
SmMYB92-F	AGGTTCGGAAACGTACAAC
SmMYB92-R	TCTTCAATCTGAATCCCACT
SmMYB93-F	GCATCGCATTCATCAAAA
SmMYB93-R	GCAGAGTAAACACGAGGG
SmMYB94-F	TCAACCCTAATCATCAACA
SmMYB94-R	ATCAAGGTAAGGTAAGGAG
SmMYB95-F	AGATCCTGGCCGACTACGG
SmMYB95-R	CCAATCATGGCTTCCACAAA
SmMYB96-F	TCGAGCAAATCTCACAAGACC
SmMYB96-R	CAATGGGAGGGAAATCGTC
SmMYB97-F	GAAGGCCACGAGCGTTAA
SmMYB97-R	AAACATGACATCGTCCAAGC
SmMYB98-F	AGCTCAAGCTCGATTGCA
SmMYB98-R	TCAACCTTCCGAAACTGC
SmMYB99-F	CCAATATCATGAAGCTCAACAGT
SmMYB99-R	TTAACAAGGGGAGTCATAATCAT
SmMYB100-F	GGGTTTTGGAGAACAGTCAATT
SmMYB100-R	CCATCGCTTCAGCCTTGC
SmMYB101-F	GCAGAAATCCAAGTGAAA
SmMYB101-R	CGAACTGAAACTCGAACAT
SmMYB102-F	ATGCCACAATGATTCCGATC
SmMYB102-R	TTTGGGGTGAAAATAATCCAT
SmMYB103-F	GCACCAGCACTCACTCTATCA
SmMYB103-R	ACAAAGACCCGCCCACTC
SmMYB104-F	ATTAATCATGGGAATTCATACTCA
SmMYB104-R	CCAAGAAAATCTATAAATGTAGGC
SmMYB105-F	ATTCAATTATTCGTCATGTGGAG
SmMYB105-R	ACACCAAGAAAATCTATGAACGG
SmMYB106-F	TTCCGTTGATGATTATGTCATTG
SmMYB106-R	CAGTAATTAAGAGCGGAAAGTGC
SmMYB107-F	CTTCTGCAGGCAGCACCAA
SmMYB107-R	GAGCATCTCCATGAAATCCATCT
SmMYB108-F	CTGCAAGCACAACTGAAGTGA
SmMYB108-R	CTGCAAGCACAACTGAAGTGA
SmMYB109-F	GAGAATCAGCCCGCCGT
SmMYB109-R	GCAAGCCACCAAACCCTAT
SmMYB110-F	TCTCGTGCCTGATGTGCC
SmMYB110-R	CTGCGAAGGATTCGTGACTT
